# Supplementary material for: A Formal Rearrangement of Allylic Silanols
Source: Molecules. 2021 Jun 23;26(13):3829. doi: 10.3390/molecules26133829 (PMC8270268; doi:10.3390/molecules26133829)
Supplement: Supplementary file 1 [file molecules-26-03829-s001.zip]

Archive with 4 entries (2 files):
- molecules-1272754-supplementary/
- molecules-1272754-supplementary/SI/
- molecules-1272754-supplementary/SI/q20l.cif
- molecules-1272754-supplementary/SI/Supporting Information-fs-1-17.pdf
