# Supplementary material for: A Formal Rearrangement of Allylic Silanols
Source: Molecules. 2021 Jun 23;26(13):3829. doi: 10.3390/molecules26133829 (PMC8270268; doi:10.3390/molecules26133829)
Supplement: Supplementary file 1 [file molecules-26-03829-s001.zip › molecules-1272754-supplementary/SI/q20l.cif]

 
data_q20l 
  
_audit_creation_method            'SHELXL-2014/7' 
_shelx_SHELXL_version_number      '2014/7' 
_chemical_name_systematic         ? 
_chemical_name_common             ? 
_chemical_melting_point           ? 
_chemical_formula_moiety          ? 
_chemical_formula_sum 
 'C30 H58 Cl2 Hg2 O6 Si2' 
_chemical_formula_weight          1043.02 
  
loop_ 
 _atom_type_symbol 
 _atom_type_description 
 _atom_type_scat_dispersion_real 
 _atom_type_scat_dispersion_imag 
 _atom_type_scat_source 
 'C'  'C'   0.0181   0.0091 
 'International Tables Vol C Tables 4.2.6.8 and 6.1.1.4' 
 'H'  'H'   0.0000   0.0000 
 'International Tables Vol C Tables 4.2.6.8 and 6.1.1.4' 
 'O'  'O'   0.0492   0.0322 
 'International Tables Vol C Tables 4.2.6.8 and 6.1.1.4' 
 'Si'  'Si'   0.2541   0.3302 
 'International Tables Vol C Tables 4.2.6.8 and 6.1.1.4' 
 'Cl'  'Cl'   0.3639   0.7018 
 'International Tables Vol C Tables 4.2.6.8 and 6.1.1.4' 
 'Hg'  'Hg'  -4.2923   7.6849 
 'International Tables Vol C Tables 4.2.6.8 and 6.1.1.4' 
  
_space_group_crystal_system       triclinic 
_space_group_IT_number            2 
_space_group_name_H-M_alt         'P -1' 
_space_group_name_Hall            '-P 1' 
  
_shelx_space_group_comment 
; 
The symmetry employed for this shelxl refinement is uniquely defined 
by the following loop, which should always be used as a source of 
symmetry information in preference to the above space-group names. 
They are only intended as comments. 
; 
  
loop_ 
 _space_group_symop_operation_xyz 
 'x, y, z' 
 '-x, -y, -z' 
  
_cell_length_a                    8.9987(4) 
_cell_length_b                    11.7133(5) 
_cell_length_c                    18.4226(8) 
_cell_angle_alpha                 80.030(2) 
_cell_angle_beta                  89.554(2) 
_cell_angle_gamma                 86.392(3) 
_cell_volume                      1908.70(14) 
_cell_formula_units_Z             2 
_cell_measurement_temperature     200(2) 
_cell_measurement_reflns_used     9900 
_cell_measurement_theta_min       2.44 
_cell_measurement_theta_max       70.18 
  
_exptl_crystal_description        'Rectangular parallelepiped' 
_exptl_crystal_colour             colourless 
_exptl_crystal_density_meas       ? 
_exptl_crystal_density_method     ? 
_exptl_crystal_density_diffrn     1.815 
_exptl_crystal_F_000              1016 
_exptl_transmission_factor_min    ? 
_exptl_transmission_factor_max    ? 
_exptl_crystal_size_max           0.098 
_exptl_crystal_size_mid           0.032 
_exptl_crystal_size_min           0.023 
_exptl_absorpt_coefficient_mu     16.407 
_shelx_estimated_absorpt_T_min    0.296 
_shelx_estimated_absorpt_T_max    0.704 
_exptl_absorpt_correction_type    'numerical face-indexed' 
_exptl_absorpt_correction_T_min   0.0621 
_exptl_absorpt_correction_T_max   0.3912 
_exptl_absorpt_process_details    ? 
_exptl_absorpt_special_details    ? 
_diffrn_ambient_temperature       200(2) 
_diffrn_radiation_wavelength      1.54178 
_diffrn_radiation_type            CuK\a 
_diffrn_source                    'Bruker MicroStar microfocus rotating anode' 
_diffrn_measurement_device_type   'Bruker APEX-II CCD' 
_diffrn_measurement_method        '\f and \w scans' 
_diffrn_detector_area_resol_mean  ? 
_diffrn_reflns_number             24512 
_diffrn_reflns_av_unetI/netI      0.0573 
_diffrn_reflns_av_R_equivalents   0.0575 
_diffrn_reflns_limit_h_min        -10 
_diffrn_reflns_limit_h_max        10 
_diffrn_reflns_limit_k_min        -13 
_diffrn_reflns_limit_k_max        13 
_diffrn_reflns_limit_l_min        -21 
_diffrn_reflns_limit_l_max        21 
_diffrn_reflns_theta_min          2.435 
_diffrn_reflns_theta_max          70.344 
_diffrn_reflns_theta_full         66.000 
_diffrn_measured_fraction_theta_max   0.923 
_diffrn_measured_fraction_theta_full  0.963 
_diffrn_reflns_Laue_measured_fraction_max    0.923 
_diffrn_reflns_Laue_measured_fraction_full   0.963 
_diffrn_reflns_point_group_measured_fraction_max   0.923 
_diffrn_reflns_point_group_measured_fraction_full  0.963 
_reflns_number_total              6719 
_reflns_number_gt                 5669 
_reflns_threshold_expression      'I > 2\s(I)' 
_reflns_Friedel_coverage          0.000 
_reflns_Friedel_fraction_max      . 
_reflns_Friedel_fraction_full     . 
  
_reflns_special_details 
; 
 Reflections were merged by SHELXL according to the crystal 
 class for the calculation of statistics and refinement. 
  
 _reflns_Friedel_fraction is defined as the number of unique 
 Friedel pairs measured divided by the number that would be 
 possible theoretically, ignoring centric projections and 
 systematic absences. 
; 
  
_computing_data_collection        'Bruker APEX2' 
_computing_cell_refinement        'Bruker SAINT' 
_computing_data_reduction         'Bruker SAINT' 
_computing_structure_solution     'SHELXS-97 (Sheldrick 2008)' 
_computing_structure_refinement 'SHELXL-2014/7 (Sheldrick, 2014)' 
_computing_molecular_graphics     'Bruker SHELXTL' 
_computing_publication_material   'Bruker SHELXTL' 
_refine_special_details           ? 
_refine_ls_structure_factor_coef  Fsqd 
_refine_ls_matrix_type            full 
_refine_ls_weighting_scheme       calc 
_refine_ls_weighting_details 
'w=1/[\s^2^(Fo^2^)+(0.0947P)^2^+7.7265P] where P=(Fo^2^+2Fc^2^)/3' 
_atom_sites_solution_primary      ? 
_atom_sites_solution_secondary    ? 
_atom_sites_solution_hydrogens    geom 
_refine_ls_hydrogen_treatment     constr 
_refine_ls_extinction_method      none 
_refine_ls_extinction_coef        . 
_refine_ls_number_reflns          6719 
_refine_ls_number_parameters      391 
_refine_ls_number_restraints      0 
_refine_ls_R_factor_all           0.0612 
_refine_ls_R_factor_gt            0.0536 
_refine_ls_wR_factor_ref          0.1560 
_refine_ls_wR_factor_gt           0.1457 
_refine_ls_goodness_of_fit_ref    1.052 
_refine_ls_restrained_S_all       1.052 
_refine_ls_shift/su_max           0.001 
_refine_ls_shift/su_mean          0.000 
  
loop_ 
 _atom_site_label 
 _atom_site_type_symbol 
 _atom_site_fract_x 
 _atom_site_fract_y 
 _atom_site_fract_z 
 _atom_site_U_iso_or_equiv 
 _atom_site_adp_type 
 _atom_site_occupancy 
 _atom_site_site_symmetry_order 
 _atom_site_calc_flag 
 _atom_site_refinement_flags_posn 
 _atom_site_refinement_flags_adp 
 _atom_site_refinement_flags_occupancy 
 _atom_site_disorder_assembly 
 _atom_site_disorder_group 
Hg1A Hg 0.19426(4) -0.09410(3) 0.54807(2) 0.03692(14) Uani 1 1 d . . . . . 
Cl1A Cl 0.1162(2) -0.12770(19) 0.43349(11) 0.0420(5) Uani 1 1 d . . . . . 
Si1A Si 0.3261(2) -0.02688(19) 0.80437(12) 0.0331(5) Uani 1 1 d . . . . . 
O1A O 0.3079(8) -0.1512(5) 0.7771(3) 0.0468(15) Uani 1 1 d . . . . . 
O2A O 0.3105(6) 0.0735(5) 0.7298(3) 0.0343(12) Uani 1 1 d . . . . . 
O3A O 0.4818(9) 0.2821(7) 0.6032(5) 0.067(2) Uani 1 1 d . . . . . 
C1A C 0.2424(12) -0.1588(8) 0.7077(5) 0.046(2) Uani 1 1 d . . . . . 
H1AA H 0.1326 -0.1551 0.7126 0.055 Uiso 1 1 calc R U . . . 
H1AB H 0.2740 -0.2347 0.6940 0.055 Uiso 1 1 calc R U . . . 
C2A C 0.2863(9) -0.0618(7) 0.6466(4) 0.0334(17) Uani 1 1 d . . . . . 
H2AA H 0.3972 -0.0674 0.6419 0.040 Uiso 1 1 calc R U . . . 
C3A C 0.2394(9) 0.0574(7) 0.6626(4) 0.0336(16) Uani 1 1 d . . . . . 
H3AA H 0.1291 0.0621 0.6699 0.040 Uiso 1 1 calc R U . . . 
C4A C 0.2799(9) 0.1604(7) 0.6036(4) 0.0361(17) Uani 1 1 d . . . . . 
H4AA H 0.2309 0.1543 0.5561 0.043 Uiso 1 1 calc R U . . . 
C5A C 0.4475(10) 0.1686(8) 0.5909(5) 0.044(2) Uani 1 1 d . . . . . 
H5AA H 0.5040 0.1075 0.6256 0.053 Uiso 1 1 calc R U . . . 
H5AB H 0.4734 0.1587 0.5399 0.053 Uiso 1 1 calc R U . . . 
C6A C 0.2301(11) 0.2775(8) 0.6253(5) 0.047(2) Uani 1 1 d . . . . . 
H6AA H 0.1852 0.3314 0.5827 0.056 Uiso 1 1 calc R U . . . 
H6AB H 0.1564 0.2672 0.6658 0.056 Uiso 1 1 calc R U . . . 
C7A C 0.3702(12) 0.3223(9) 0.6500(6) 0.052(2) Uani 1 1 d . . . . . 
H7AA H 0.3629 0.4082 0.6432 0.062 Uiso 1 1 calc R U . . . 
H7AB H 0.3918 0.2904 0.7024 0.062 Uiso 1 1 calc R U . . . 
C8A C 0.1719(11) -0.0012(10) 0.8707(5) 0.052(2) Uani 1 1 d . . . . . 
C9A C 0.0274(14) 0.012(2) 0.8273(8) 0.112(7) Uani 1 1 d . . . . . 
H9AA H -0.0561 0.0258 0.8599 0.167 Uiso 1 1 calc R U . . . 
H9AB H 0.0141 -0.0586 0.8072 0.167 Uiso 1 1 calc R U . . . 
H9AC H 0.0308 0.0784 0.7868 0.167 Uiso 1 1 calc R U . . . 
C10A C 0.1907(17) 0.1090(12) 0.9025(8) 0.080(4) Uani 1 1 d . . . . . 
H10A H 0.1045 0.1236 0.9331 0.120 Uiso 1 1 calc R U . . . 
H10B H 0.1983 0.1749 0.8621 0.120 Uiso 1 1 calc R U . . . 
H10C H 0.2815 0.0993 0.9325 0.120 Uiso 1 1 calc R U . . . 
C11A C 0.1636(19) -0.1028(14) 0.9348(8) 0.098(5) Uani 1 1 d . . . . . 
H11A H 0.0702 -0.0942 0.9616 0.146 Uiso 1 1 calc R U . . . 
H11B H 0.2479 -0.1034 0.9682 0.146 Uiso 1 1 calc R U . . . 
H11C H 0.1673 -0.1759 0.9156 0.146 Uiso 1 1 calc R U . . . 
C12A C 0.5219(11) -0.0277(9) 0.8392(6) 0.050(2) Uani 1 1 d . . . . . 
C13A C 0.6260(13) -0.0747(13) 0.7839(7) 0.073(4) Uani 1 1 d . . . . . 
H13A H 0.7288 -0.0794 0.8018 0.109 Uiso 1 1 calc R U . . . 
H13B H 0.6177 -0.0226 0.7362 0.109 Uiso 1 1 calc R U . . . 
H13C H 0.5983 -0.1523 0.7782 0.109 Uiso 1 1 calc R U . . . 
C14A C 0.5635(13) 0.0955(12) 0.8468(8) 0.075(4) Uani 1 1 d . . . . . 
H14A H 0.6633 0.0914 0.8684 0.113 Uiso 1 1 calc R U . . . 
H14B H 0.4912 0.1285 0.8787 0.113 Uiso 1 1 calc R U . . . 
H14C H 0.5626 0.1447 0.7980 0.113 Uiso 1 1 calc R U . . . 
C15A C 0.5489(17) -0.1073(12) 0.9141(7) 0.084(4) Uani 1 1 d . . . . . 
H15A H 0.6529 -0.1053 0.9290 0.125 Uiso 1 1 calc R U . . . 
H15B H 0.5280 -0.1870 0.9098 0.125 Uiso 1 1 calc R U . . . 
H15C H 0.4831 -0.0804 0.9511 0.125 Uiso 1 1 calc R U . . . 
Hg1B Hg 0.72651(4) 0.39098(3) 0.54614(2) 0.03788(14) Uani 1 1 d . . . . . 
Cl1B Cl 0.6484(3) 0.3589(2) 0.43135(12) 0.0465(5) Uani 1 1 d . . . . . 
Si1B Si 0.8444(2) 0.46874(19) 0.80184(12) 0.0339(5) Uani 1 1 d . . . . . 
O1B O 0.8582(9) 0.3438(6) 0.7732(4) 0.0557(18) Uani 1 1 d . . . . . 
O2B O 0.7996(6) 0.5679(5) 0.7284(3) 0.0360(12) Uani 1 1 d . . . . . 
O3B O 0.9318(10) 0.7981(7) 0.5935(5) 0.068(2) Uani 1 1 d . . . . . 
C1B C 0.7932(12) 0.3271(8) 0.7051(5) 0.048(2) Uani 1 1 d . . . . . 
H1BA H 0.6859 0.3151 0.7127 0.057 Uiso 1 1 calc R U . . . 
H1BB H 0.8410 0.2564 0.6901 0.057 Uiso 1 1 calc R U . . . 
C2B C 0.8116(10) 0.4302(7) 0.6443(4) 0.0334(17) Uani 1 1 d . . . . . 
H2BA H 0.9205 0.4405 0.6373 0.040 Uiso 1 1 calc R U . . . 
C3B C 0.7378(9) 0.5435(7) 0.6616(4) 0.0331(16) Uani 1 1 d . . . . . 
H3BA H 0.6290 0.5332 0.6693 0.040 Uiso 1 1 calc R U . . . 
C4B C 0.7558(9) 0.6515(7) 0.6029(5) 0.0361(17) Uani 1 1 d . . . . . 
H4BA H 0.7063 0.6407 0.5563 0.043 Uiso 1 1 calc R U . . . 
C5B C 0.9196(10) 0.6787(8) 0.5860(5) 0.0412(19) Uani 1 1 d . . . . . 
H5BA H 0.9873 0.6269 0.6210 0.049 Uiso 1 1 calc R U . . . 
H5BB H 0.9459 0.6675 0.5353 0.049 Uiso 1 1 calc R U . . . 
C6B C 0.6867(11) 0.7623(8) 0.6269(5) 0.046(2) Uani 1 1 d . . . . . 
H6BA H 0.6273 0.8104 0.5865 0.055 Uiso 1 1 calc R U . . . 
H6BB H 0.6223 0.7433 0.6706 0.055 Uiso 1 1 calc R U . . . 
C7B C 0.8215(12) 0.8243(8) 0.6452(6) 0.050(2) Uani 1 1 d . . . . . 
H7BA H 0.7980 0.9091 0.6394 0.060 Uiso 1 1 calc R U . . . 
H7BB H 0.8557 0.7949 0.6964 0.060 Uiso 1 1 calc R U . . . 
C8B C 0.6905(11) 0.4672(10) 0.8721(5) 0.052(2) Uani 1 1 d . . . . . 
C9B C 0.5462(14) 0.4570(19) 0.8328(8) 0.107(7) Uani 1 1 d . . . . . 
H9BA H 0.4648 0.4489 0.8685 0.161 Uiso 1 1 calc R U . . . 
H9BB H 0.5550 0.3886 0.8086 0.161 Uiso 1 1 calc R U . . . 
H9BC H 0.5255 0.5268 0.7956 0.161 Uiso 1 1 calc R U . . . 
C10B C 0.6843(17) 0.5768(13) 0.9067(8) 0.086(4) Uani 1 1 d . . . . . 
H10D H 0.5929 0.5808 0.9357 0.129 Uiso 1 1 calc R U . . . 
H10E H 0.6852 0.6453 0.8678 0.129 Uiso 1 1 calc R U . . . 
H10F H 0.7710 0.5746 0.9390 0.129 Uiso 1 1 calc R U . . . 
C11B C 0.7142(16) 0.3616(13) 0.9342(7) 0.083(4) Uani 1 1 d . . . . . 
H11D H 0.6210 0.3486 0.9614 0.124 Uiso 1 1 calc R U . . . 
H11E H 0.7918 0.3763 0.9679 0.124 Uiso 1 1 calc R U . . . 
H11F H 0.7448 0.2927 0.9130 0.124 Uiso 1 1 calc R U . . . 
C12B C 1.0330(10) 0.5001(10) 0.8318(5) 0.050(2) Uani 1 1 d . . . . . 
C13B C 1.1464(12) 0.4710(17) 0.7731(7) 0.100(6) Uani 1 1 d . . . . . 
H13D H 1.2431 0.4995 0.7828 0.150 Uiso 1 1 calc R U . . . 
H13E H 1.1110 0.5084 0.7240 0.150 Uiso 1 1 calc R U . . . 
H13F H 1.1568 0.3867 0.7753 0.150 Uiso 1 1 calc R U . . . 
C14B C 1.0406(17) 0.6283(13) 0.8395(8) 0.088(5) Uani 1 1 d . . . . . 
H14D H 1.1407 0.6415 0.8556 0.132 Uiso 1 1 calc R U . . . 
H14E H 0.9675 0.6473 0.8760 0.132 Uiso 1 1 calc R U . . . 
H14F H 1.0184 0.6778 0.7918 0.132 Uiso 1 1 calc R U . . . 
C15B C 1.0857(13) 0.4274(12) 0.9052(6) 0.068(3) Uani 1 1 d . . . . . 
H15D H 1.1863 0.4472 0.9163 0.101 Uiso 1 1 calc R U . . . 
H15E H 1.0869 0.3447 0.9018 0.101 Uiso 1 1 calc R U . . . 
H15F H 1.0178 0.4435 0.9445 0.101 Uiso 1 1 calc R U . . . 
  
loop_ 
 _atom_site_aniso_label 
 _atom_site_aniso_U_11 
 _atom_site_aniso_U_22 
 _atom_site_aniso_U_33 
 _atom_site_aniso_U_23 
 _atom_site_aniso_U_13 
 _atom_site_aniso_U_12 
Hg1A 0.0334(2) 0.0385(2) 0.0418(2) -0.01183(15) -0.00324(13) -0.01062(15) 
Cl1A 0.0422(11) 0.0418(11) 0.0429(11) -0.0081(8) -0.0066(8) -0.0070(9) 
Si1A 0.0277(11) 0.0351(11) 0.0381(11) -0.0095(9) -0.0019(8) -0.0043(9) 
O1A 0.062(4) 0.038(3) 0.041(3) -0.009(3) -0.012(3) -0.005(3) 
O2A 0.036(3) 0.033(3) 0.035(3) -0.008(2) -0.002(2) -0.007(2) 
O3A 0.062(5) 0.065(5) 0.083(5) -0.037(4) 0.027(4) -0.030(4) 
C1A 0.059(6) 0.043(5) 0.038(4) -0.012(4) -0.003(4) -0.017(4) 
C2A 0.034(4) 0.036(4) 0.031(4) -0.007(3) -0.001(3) -0.005(3) 
C3A 0.026(4) 0.035(4) 0.041(4) -0.009(3) -0.003(3) -0.006(3) 
C4A 0.032(4) 0.041(5) 0.036(4) -0.006(3) -0.003(3) -0.004(3) 
C5A 0.040(5) 0.044(5) 0.051(5) -0.011(4) 0.007(4) -0.016(4) 
C6A 0.044(5) 0.044(5) 0.050(5) -0.002(4) -0.001(4) -0.001(4) 
C7A 0.057(6) 0.039(5) 0.061(6) -0.015(4) 0.005(5) -0.007(4) 
C8A 0.043(5) 0.062(6) 0.051(5) -0.013(5) 0.009(4) -0.008(5) 
C9A 0.034(7) 0.22(2) 0.087(10) -0.048(12) 0.017(6) -0.012(10) 
C10A 0.090(10) 0.069(8) 0.090(9) -0.034(7) 0.043(8) -0.015(7) 
C11A 0.118(13) 0.093(11) 0.076(9) 0.005(8) 0.050(9) -0.022(9) 
C12A 0.038(5) 0.055(6) 0.060(6) -0.026(5) -0.013(4) 0.006(4) 
C13A 0.044(6) 0.114(11) 0.067(7) -0.037(7) -0.006(5) 0.002(7) 
C14A 0.044(6) 0.078(8) 0.115(10) -0.043(8) -0.025(6) -0.009(6) 
C15A 0.096(11) 0.088(9) 0.066(7) -0.025(7) -0.038(7) 0.039(8) 
Hg1B 0.0375(2) 0.0363(2) 0.0428(2) -0.01172(15) -0.00377(14) -0.01076(15) 
Cl1B 0.0524(13) 0.0446(12) 0.0438(11) -0.0101(9) -0.0079(9) -0.0055(10) 
Si1B 0.0301(11) 0.0343(11) 0.0389(11) -0.0099(9) -0.0045(8) -0.0033(9) 
O1B 0.083(5) 0.036(3) 0.049(4) -0.011(3) -0.020(3) 0.004(3) 
O2B 0.033(3) 0.037(3) 0.040(3) -0.009(2) -0.003(2) -0.004(2) 
O3B 0.073(5) 0.058(4) 0.085(5) -0.036(4) 0.035(4) -0.036(4) 
C1B 0.070(7) 0.033(5) 0.041(5) -0.007(4) -0.014(4) -0.010(4) 
C2B 0.038(4) 0.030(4) 0.035(4) -0.009(3) 0.000(3) -0.014(3) 
C3B 0.024(4) 0.036(4) 0.041(4) -0.013(3) -0.004(3) 0.000(3) 
C4B 0.031(4) 0.037(4) 0.041(4) -0.007(3) 0.002(3) -0.006(3) 
C5B 0.033(5) 0.045(5) 0.047(5) -0.007(4) 0.007(3) -0.014(4) 
C6B 0.047(6) 0.037(5) 0.053(5) -0.009(4) -0.006(4) 0.012(4) 
C7B 0.055(6) 0.038(5) 0.060(6) -0.014(4) 0.011(4) -0.010(4) 
C8B 0.042(5) 0.063(6) 0.050(5) -0.005(4) 0.003(4) -0.013(5) 
C9B 0.038(7) 0.21(2) 0.068(8) -0.011(10) 0.003(5) -0.030(10) 
C10B 0.086(10) 0.088(10) 0.084(9) -0.025(8) 0.035(8) 0.009(8) 
C11B 0.079(9) 0.100(10) 0.062(7) 0.012(7) 0.018(6) -0.022(8) 
C12B 0.027(5) 0.075(7) 0.051(5) -0.019(5) -0.009(4) 0.000(4) 
C13B 0.019(5) 0.22(2) 0.071(8) -0.053(10) -0.010(5) 0.010(8) 
C14B 0.083(10) 0.086(10) 0.101(10) -0.017(8) -0.031(8) -0.042(8) 
C15B 0.054(7) 0.088(9) 0.059(6) -0.015(6) -0.018(5) 0.020(6) 
  
_geom_special_details 
; 
 All esds (except the esd in the dihedral angle between two l.s. planes) 
 are estimated using the full covariance matrix.  The cell esds are taken 
 into account individually in the estimation of esds in distances, angles 
 and torsion angles; correlations between esds in cell parameters are only 
 used when they are defined by crystal symmetry.  An approximate (isotropic) 
 treatment of cell esds is used for estimating esds involving l.s. planes. 
; 
  
loop_ 
 _geom_bond_atom_site_label_1 
 _geom_bond_atom_site_label_2 
 _geom_bond_distance 
 _geom_bond_site_symmetry_2 
 _geom_bond_publ_flag 
Hg1A C2A 2.103(8) . ? 
Hg1A Cl1A 2.335(2) . ? 
Si1A O1A 1.638(6) . ? 
Si1A O2A 1.646(6) . ? 
Si1A C12A 1.879(10) . ? 
Si1A C8A 1.886(10) . ? 
O1A C1A 1.432(10) . ? 
O2A C3A 1.445(9) . ? 
O3A C7A 1.429(12) . ? 
O3A C5A 1.440(11) . ? 
C1A C2A 1.523(12) . ? 
C1A H1AA 0.9900 . ? 
C1A H1AB 0.9900 . ? 
C2A C3A 1.510(11) . ? 
C2A H2AA 1.0000 . ? 
C3A C4A 1.538(11) . ? 
C3A H3AA 1.0000 . ? 
C4A C5A 1.530(11) . ? 
C4A C6A 1.533(13) . ? 
C4A H4AA 1.0000 . ? 
C5A H5AA 0.9900 . ? 
C5A H5AB 0.9900 . ? 
C6A C7A 1.499(13) . ? 
C6A H6AA 0.9900 . ? 
C6A H6AB 0.9900 . ? 
C7A H7AA 0.9900 . ? 
C7A H7AB 0.9900 . ? 
C8A C9A 1.517(17) . ? 
C8A C10A 1.526(15) . ? 
C8A C11A 1.529(16) . ? 
C9A H9AA 0.9800 . ? 
C9A H9AB 0.9800 . ? 
C9A H9AC 0.9800 . ? 
C10A H10A 0.9800 . ? 
C10A H10B 0.9800 . ? 
C10A H10C 0.9800 . ? 
C11A H11A 0.9800 . ? 
C11A H11B 0.9800 . ? 
C11A H11C 0.9800 . ? 
C12A C13A 1.527(14) . ? 
C12A C15A 1.537(16) . ? 
C12A C14A 1.543(15) . ? 
C13A H13A 0.9800 . ? 
C13A H13B 0.9800 . ? 
C13A H13C 0.9800 . ? 
C14A H14A 0.9800 . ? 
C14A H14B 0.9800 . ? 
C14A H14C 0.9800 . ? 
C15A H15A 0.9800 . ? 
C15A H15B 0.9800 . ? 
C15A H15C 0.9800 . ? 
Hg1B C2B 2.102(8) . ? 
Hg1B Cl1B 2.332(2) . ? 
Si1B O1B 1.637(7) . ? 
Si1B O2B 1.657(6) . ? 
Si1B C12B 1.867(9) . ? 
Si1B C8B 1.887(10) . ? 
O1B C1B 1.436(10) . ? 
O2B C3B 1.435(9) . ? 
O3B C7B 1.426(12) . ? 
O3B C5B 1.441(12) . ? 
C1B C2B 1.515(12) . ? 
C1B H1BA 0.9900 . ? 
C1B H1BB 0.9900 . ? 
C2B C3B 1.529(11) . ? 
C2B H2BA 1.0000 . ? 
C3B C4B 1.532(11) . ? 
C3B H3BA 1.0000 . ? 
C4B C6B 1.536(12) . ? 
C4B C5B 1.545(11) . ? 
C4B H4BA 1.0000 . ? 
C5B H5BA 0.9900 . ? 
C5B H5BB 0.9900 . ? 
C6B C7B 1.522(13) . ? 
C6B H6BA 0.9900 . ? 
C6B H6BB 0.9900 . ? 
C7B H7BA 0.9900 . ? 
C7B H7BB 0.9900 . ? 
C8B C9B 1.513(15) . ? 
C8B C10B 1.527(17) . ? 
C8B C11B 1.538(16) . ? 
C9B H9BA 0.9800 . ? 
C9B H9BB 0.9800 . ? 
C9B H9BC 0.9800 . ? 
C10B H10D 0.9800 . ? 
C10B H10E 0.9800 . ? 
C10B H10F 0.9800 . ? 
C11B H11D 0.9800 . ? 
C11B H11E 0.9800 . ? 
C11B H11F 0.9800 . ? 
C12B C15B 1.529(14) . ? 
C12B C14B 1.538(17) . ? 
C12B C13B 1.547(15) . ? 
C13B H13D 0.9800 . ? 
C13B H13E 0.9800 . ? 
C13B H13F 0.9800 . ? 
C14B H14D 0.9800 . ? 
C14B H14E 0.9800 . ? 
C14B H14F 0.9800 . ? 
C15B H15D 0.9800 . ? 
C15B H15E 0.9800 . ? 
C15B H15F 0.9800 . ? 
  
loop_ 
 _geom_angle_atom_site_label_1 
 _geom_angle_atom_site_label_2 
 _geom_angle_atom_site_label_3 
 _geom_angle 
 _geom_angle_site_symmetry_1 
 _geom_angle_site_symmetry_3 
 _geom_angle_publ_flag 
C2A Hg1A Cl1A 174.2(2) . . ? 
O1A Si1A O2A 106.2(3) . . ? 
O1A Si1A C12A 107.5(4) . . ? 
O2A Si1A C12A 106.8(4) . . ? 
O1A Si1A C8A 109.5(4) . . ? 
O2A Si1A C8A 109.7(4) . . ? 
C12A Si1A C8A 116.6(5) . . ? 
C1A O1A Si1A 122.4(6) . . ? 
C3A O2A Si1A 123.8(5) . . ? 
C7A O3A C5A 108.5(7) . . ? 
O1A C1A C2A 112.3(7) . . ? 
O1A C1A H1AA 109.1 . . ? 
C2A C1A H1AA 109.1 . . ? 
O1A C1A H1AB 109.1 . . ? 
C2A C1A H1AB 109.1 . . ? 
H1AA C1A H1AB 107.9 . . ? 
C3A C2A C1A 112.5(7) . . ? 
C3A C2A Hg1A 112.8(6) . . ? 
C1A C2A Hg1A 107.0(5) . . ? 
C3A C2A H2AA 108.1 . . ? 
C1A C2A H2AA 108.1 . . ? 
Hg1A C2A H2AA 108.1 . . ? 
O2A C3A C2A 109.2(7) . . ? 
O2A C3A C4A 105.9(6) . . ? 
C2A C3A C4A 115.9(7) . . ? 
O2A C3A H3AA 108.6 . . ? 
C2A C3A H3AA 108.6 . . ? 
C4A C3A H3AA 108.6 . . ? 
C5A C4A C6A 103.7(7) . . ? 
C5A C4A C3A 114.0(7) . . ? 
C6A C4A C3A 112.1(7) . . ? 
C5A C4A H4AA 109.0 . . ? 
C6A C4A H4AA 109.0 . . ? 
C3A C4A H4AA 109.0 . . ? 
O3A C5A C4A 106.3(8) . . ? 
O3A C5A H5AA 110.5 . . ? 
C4A C5A H5AA 110.5 . . ? 
O3A C5A H5AB 110.5 . . ? 
C4A C5A H5AB 110.5 . . ? 
H5AA C5A H5AB 108.7 . . ? 
C7A C6A C4A 104.5(8) . . ? 
C7A C6A H6AA 110.8 . . ? 
C4A C6A H6AA 110.8 . . ? 
C7A C6A H6AB 110.8 . . ? 
C4A C6A H6AB 110.8 . . ? 
H6AA C6A H6AB 108.9 . . ? 
O3A C7A C6A 103.6(8) . . ? 
O3A C7A H7AA 111.0 . . ? 
C6A C7A H7AA 111.0 . . ? 
O3A C7A H7AB 111.0 . . ? 
C6A C7A H7AB 111.0 . . ? 
H7AA C7A H7AB 109.0 . . ? 
C9A C8A C10A 109.1(12) . . ? 
C9A C8A C11A 108.9(12) . . ? 
C10A C8A C11A 108.3(11) . . ? 
C9A C8A Si1A 106.8(7) . . ? 
C10A C8A Si1A 111.5(7) . . ? 
C11A C8A Si1A 112.2(9) . . ? 
C8A C9A H9AA 109.5 . . ? 
C8A C9A H9AB 109.5 . . ? 
H9AA C9A H9AB 109.5 . . ? 
C8A C9A H9AC 109.5 . . ? 
H9AA C9A H9AC 109.5 . . ? 
H9AB C9A H9AC 109.5 . . ? 
C8A C10A H10A 109.5 . . ? 
C8A C10A H10B 109.5 . . ? 
H10A C10A H10B 109.5 . . ? 
C8A C10A H10C 109.5 . . ? 
H10A C10A H10C 109.5 . . ? 
H10B C10A H10C 109.5 . . ? 
C8A C11A H11A 109.5 . . ? 
C8A C11A H11B 109.5 . . ? 
H11A C11A H11B 109.5 . . ? 
C8A C11A H11C 109.5 . . ? 
H11A C11A H11C 109.5 . . ? 
H11B C11A H11C 109.5 . . ? 
C13A C12A C15A 107.0(10) . . ? 
C13A C12A C14A 109.4(10) . . ? 
C15A C12A C14A 108.1(10) . . ? 
C13A C12A Si1A 107.7(7) . . ? 
C15A C12A Si1A 113.1(9) . . ? 
C14A C12A Si1A 111.4(7) . . ? 
C12A C13A H13A 109.5 . . ? 
C12A C13A H13B 109.5 . . ? 
H13A C13A H13B 109.5 . . ? 
C12A C13A H13C 109.5 . . ? 
H13A C13A H13C 109.5 . . ? 
H13B C13A H13C 109.5 . . ? 
C12A C14A H14A 109.5 . . ? 
C12A C14A H14B 109.5 . . ? 
H14A C14A H14B 109.5 . . ? 
C12A C14A H14C 109.5 . . ? 
H14A C14A H14C 109.5 . . ? 
H14B C14A H14C 109.5 . . ? 
C12A C15A H15A 109.5 . . ? 
C12A C15A H15B 109.5 . . ? 
H15A C15A H15B 109.5 . . ? 
C12A C15A H15C 109.5 . . ? 
H15A C15A H15C 109.5 . . ? 
H15B C15A H15C 109.5 . . ? 
C2B Hg1B Cl1B 174.6(2) . . ? 
O1B Si1B O2B 106.1(3) . . ? 
O1B Si1B C12B 108.2(5) . . ? 
O2B Si1B C12B 106.6(4) . . ? 
O1B Si1B C8B 109.3(5) . . ? 
O2B Si1B C8B 109.4(4) . . ? 
C12B Si1B C8B 116.7(4) . . ? 
C1B O1B Si1B 122.6(6) . . ? 
C3B O2B Si1B 124.7(5) . . ? 
C7B O3B C5B 107.1(7) . . ? 
O1B C1B C2B 111.7(7) . . ? 
O1B C1B H1BA 109.3 . . ? 
C2B C1B H1BA 109.3 . . ? 
O1B C1B H1BB 109.3 . . ? 
C2B C1B H1BB 109.3 . . ? 
H1BA C1B H1BB 107.9 . . ? 
C1B C2B C3B 113.2(7) . . ? 
C1B C2B Hg1B 108.3(5) . . ? 
C3B C2B Hg1B 111.1(6) . . ? 
C1B C2B H2BA 108.0 . . ? 
C3B C2B H2BA 108.0 . . ? 
Hg1B C2B H2BA 108.0 . . ? 
O2B C3B C2B 109.5(6) . . ? 
O2B C3B C4B 106.4(6) . . ? 
C2B C3B C4B 115.7(7) . . ? 
O2B C3B H3BA 108.4 . . ? 
C2B C3B H3BA 108.4 . . ? 
C4B C3B H3BA 108.4 . . ? 
C3B C4B C6B 112.1(7) . . ? 
C3B C4B C5B 113.9(7) . . ? 
C6B C4B C5B 104.0(7) . . ? 
C3B C4B H4BA 108.9 . . ? 
C6B C4B H4BA 108.9 . . ? 
C5B C4B H4BA 108.9 . . ? 
O3B C5B C4B 106.4(7) . . ? 
O3B C5B H5BA 110.4 . . ? 
C4B C5B H5BA 110.4 . . ? 
O3B C5B H5BB 110.4 . . ? 
C4B C5B H5BB 110.4 . . ? 
H5BA C5B H5BB 108.6 . . ? 
C7B C6B C4B 103.4(7) . . ? 
C7B C6B H6BA 111.1 . . ? 
C4B C6B H6BA 111.1 . . ? 
C7B C6B H6BB 111.1 . . ? 
C4B C6B H6BB 111.1 . . ? 
H6BA C6B H6BB 109.0 . . ? 
O3B C7B C6B 104.3(8) . . ? 
O3B C7B H7BA 110.9 . . ? 
C6B C7B H7BA 110.9 . . ? 
O3B C7B H7BB 110.9 . . ? 
C6B C7B H7BB 110.9 . . ? 
H7BA C7B H7BB 108.9 . . ? 
C9B C8B C10B 111.0(13) . . ? 
C9B C8B C11B 108.5(11) . . ? 
C10B C8B C11B 108.1(10) . . ? 
C9B C8B Si1B 107.2(8) . . ? 
C10B C8B Si1B 111.3(8) . . ? 
C11B C8B Si1B 110.7(8) . . ? 
C8B C9B H9BA 109.5 . . ? 
C8B C9B H9BB 109.5 . . ? 
H9BA C9B H9BB 109.5 . . ? 
C8B C9B H9BC 109.5 . . ? 
H9BA C9B H9BC 109.5 . . ? 
H9BB C9B H9BC 109.5 . . ? 
C8B C10B H10D 109.5 . . ? 
C8B C10B H10E 109.5 . . ? 
H10D C10B H10E 109.5 . . ? 
C8B C10B H10F 109.5 . . ? 
H10D C10B H10F 109.5 . . ? 
H10E C10B H10F 109.5 . . ? 
C8B C11B H11D 109.5 . . ? 
C8B C11B H11E 109.5 . . ? 
H11D C11B H11E 109.5 . . ? 
C8B C11B H11F 109.5 . . ? 
H11D C11B H11F 109.5 . . ? 
H11E C11B H11F 109.5 . . ? 
C15B C12B C14B 106.9(9) . . ? 
C15B C12B C13B 106.3(10) . . ? 
C14B C12B C13B 109.4(12) . . ? 
C15B C12B Si1B 114.5(8) . . ? 
C14B C12B Si1B 111.7(8) . . ? 
C13B C12B Si1B 107.8(7) . . ? 
C12B C13B H13D 109.5 . . ? 
C12B C13B H13E 109.5 . . ? 
H13D C13B H13E 109.5 . . ? 
C12B C13B H13F 109.5 . . ? 
H13D C13B H13F 109.5 . . ? 
H13E C13B H13F 109.5 . . ? 
C12B C14B H14D 109.5 . . ? 
C12B C14B H14E 109.5 . . ? 
H14D C14B H14E 109.5 . . ? 
C12B C14B H14F 109.5 . . ? 
H14D C14B H14F 109.5 . . ? 
H14E C14B H14F 109.5 . . ? 
C12B C15B H15D 109.5 . . ? 
C12B C15B H15E 109.5 . . ? 
H15D C15B H15E 109.5 . . ? 
C12B C15B H15F 109.5 . . ? 
H15D C15B H15F 109.5 . . ? 
H15E C15B H15F 109.5 . . ? 
  
loop_ 
 _geom_torsion_atom_site_label_1 
 _geom_torsion_atom_site_label_2 
 _geom_torsion_atom_site_label_3 
 _geom_torsion_atom_site_label_4 
 _geom_torsion 
 _geom_torsion_site_symmetry_1 
 _geom_torsion_site_symmetry_2 
 _geom_torsion_site_symmetry_3 
 _geom_torsion_site_symmetry_4 
 _geom_torsion_publ_flag 
O2A Si1A O1A C1A -18.4(8) . . . . ? 
C12A Si1A O1A C1A -132.5(8) . . . . ? 
C8A Si1A O1A C1A 99.9(8) . . . . ? 
O1A Si1A O2A C3A 21.1(7) . . . . ? 
C12A Si1A O2A C3A 135.6(6) . . . . ? 
C8A Si1A O2A C3A -97.1(7) . . . . ? 
Si1A O1A C1A C2A 38.5(11) . . . . ? 
O1A C1A C2A C3A -59.8(10) . . . . ? 
O1A C1A C2A Hg1A 175.7(6) . . . . ? 
Si1A O2A C3A C2A -42.5(8) . . . . ? 
Si1A O2A C3A C4A -168.0(5) . . . . ? 
C1A C2A C3A O2A 60.4(9) . . . . ? 
Hg1A C2A C3A O2A -178.4(5) . . . . ? 
C1A C2A C3A C4A 179.8(7) . . . . ? 
Hg1A C2A C3A C4A -59.0(8) . . . . ? 
O2A C3A C4A C5A 59.5(9) . . . . ? 
C2A C3A C4A C5A -61.7(10) . . . . ? 
O2A C3A C4A C6A -57.9(8) . . . . ? 
C2A C3A C4A C6A -179.1(7) . . . . ? 
C7A O3A C5A C4A 23.7(11) . . . . ? 
C6A C4A C5A O3A -1.3(10) . . . . ? 
C3A C4A C5A O3A -123.4(8) . . . . ? 
C5A C4A C6A C7A -20.0(9) . . . . ? 
C3A C4A C6A C7A 103.4(8) . . . . ? 
C5A O3A C7A C6A -36.6(11) . . . . ? 
C4A C6A C7A O3A 34.4(10) . . . . ? 
O1A Si1A C8A C9A -65.4(11) . . . . ? 
O2A Si1A C8A C9A 50.7(11) . . . . ? 
C12A Si1A C8A C9A 172.3(10) . . . . ? 
O1A Si1A C8A C10A 175.5(9) . . . . ? 
O2A Si1A C8A C10A -68.4(10) . . . . ? 
C12A Si1A C8A C10A 53.2(11) . . . . ? 
O1A Si1A C8A C11A 53.8(10) . . . . ? 
O2A Si1A C8A C11A 170.0(9) . . . . ? 
C12A Si1A C8A C11A -68.5(11) . . . . ? 
O1A Si1A C12A C13A 44.9(9) . . . . ? 
O2A Si1A C12A C13A -68.7(9) . . . . ? 
C8A Si1A C12A C13A 168.2(8) . . . . ? 
O1A Si1A C12A C15A -73.1(8) . . . . ? 
O2A Si1A C12A C15A 173.2(7) . . . . ? 
C8A Si1A C12A C15A 50.2(9) . . . . ? 
O1A Si1A C12A C14A 164.9(8) . . . . ? 
O2A Si1A C12A C14A 51.2(9) . . . . ? 
C8A Si1A C12A C14A -71.8(10) . . . . ? 
O2B Si1B O1B C1B -18.8(9) . . . . ? 
C12B Si1B O1B C1B -132.9(8) . . . . ? 
C8B Si1B O1B C1B 99.1(8) . . . . ? 
O1B Si1B O2B C3B 18.7(7) . . . . ? 
C12B Si1B O2B C3B 133.8(6) . . . . ? 
C8B Si1B O2B C3B -99.1(7) . . . . ? 
Si1B O1B C1B C2B 40.3(12) . . . . ? 
O1B C1B C2B C3B -60.4(11) . . . . ? 
O1B C1B C2B Hg1B 176.0(7) . . . . ? 
Si1B O2B C3B C2B -38.6(8) . . . . ? 
Si1B O2B C3B C4B -164.2(5) . . . . ? 
C1B C2B C3B O2B 58.5(9) . . . . ? 
Hg1B C2B C3B O2B -179.4(5) . . . . ? 
C1B C2B C3B C4B 178.6(7) . . . . ? 
Hg1B C2B C3B C4B -59.3(8) . . . . ? 
O2B C3B C4B C6B -54.7(9) . . . . ? 
C2B C3B C4B C6B -176.5(7) . . . . ? 
O2B C3B C4B C5B 63.0(8) . . . . ? 
C2B C3B C4B C5B -58.8(9) . . . . ? 
C7B O3B C5B C4B 27.8(11) . . . . ? 
C3B C4B C5B O3B -127.4(8) . . . . ? 
C6B C4B C5B O3B -5.1(9) . . . . ? 
C3B C4B C6B C7B 106.0(8) . . . . ? 
C5B C4B C6B C7B -17.5(9) . . . . ? 
C5B O3B C7B C6B -39.4(11) . . . . ? 
C4B C6B C7B O3B 34.7(10) . . . . ? 
O1B Si1B C8B C9B -64.6(11) . . . . ? 
O2B Si1B C8B C9B 51.2(11) . . . . ? 
C12B Si1B C8B C9B 172.3(11) . . . . ? 
O1B Si1B C8B C10B 173.8(9) . . . . ? 
O2B Si1B C8B C10B -70.4(10) . . . . ? 
C12B Si1B C8B C10B 50.7(11) . . . . ? 
O1B Si1B C8B C11B 53.6(9) . . . . ? 
O2B Si1B C8B C11B 169.4(8) . . . . ? 
C12B Si1B C8B C11B -69.5(10) . . . . ? 
O1B Si1B C12B C15B -73.9(8) . . . . ? 
O2B Si1B C12B C15B 172.4(7) . . . . ? 
C8B Si1B C12B C15B 49.8(10) . . . . ? 
O1B Si1B C12B C14B 164.4(8) . . . . ? 
O2B Si1B C12B C14B 50.7(9) . . . . ? 
C8B Si1B C12B C14B -71.9(10) . . . . ? 
O1B Si1B C12B C13B 44.2(10) . . . . ? 
O2B Si1B C12B C13B -69.5(10) . . . . ? 
C8B Si1B C12B C13B 167.9(9) . . . . ? 
  
loop_ 
 _geom_hbond_atom_site_label_D 
 _geom_hbond_atom_site_label_H 
 _geom_hbond_atom_site_label_A 
 _geom_hbond_distance_DH 
 _geom_hbond_distance_HA 
 _geom_hbond_distance_DA 
 _geom_hbond_angle_DHA 
 _geom_hbond_site_symmetry_A 
C3A H3AA Cl1A  1.00 2.90 3.647(8) 131.7 2_556 
C7A H7AA Cl1B  0.99 2.83 3.768(11) 158.5 2_666 
C1B H1BB Cl1A  0.99 2.95 3.799(10) 144.4 2_656 
C7B H7BA Cl1A  0.99 2.83 3.674(10) 143.9 2_666 
  
_refine_diff_density_max    3.396 
_refine_diff_density_min   -4.154 
_refine_diff_density_rms    0.240 
  
_shelx_res_file 
; 
  
    q20l.res created by SHELXL-2014/7 
  
  
TITL HgCl(C15H29O3Si) 
CELL 1.54178   8.99870  11.71330  18.42260  80.0300  89.5538  86.3924 
ZERR    2.00   0.00040   0.00050   0.00080   0.0020   0.0021   0.0025 
LATT  1 
SFAC C H O SI CL HG 
UNIT 60 116 12 4 4 4 
TEMP -73.16 
SIZE 0.023 0.032 0.098 
L.S. 10 
ACTA 132. 
WPDB -2 
FMAP -2 
PLAN 20 
BOND $H 
CONF 
EQIV $1 -x, -y, -z+1 
HTAB C3A Cl1A_$1 
EQIV $2 -x+1, -y+1, -z+1 
HTAB C7A Cl1B_$2 
EQIV $3 -x+1, -y, -z+1 
HTAB C1B Cl1A_$3 
HTAB C7B Cl1A_$2 
  
HTAB 
  
WGHT    0.094700    7.726500 
FVAR       0.08116 
HG1A  6    0.194255   -0.094095    0.548066    11.00000    0.03336    0.03848 = 
         0.04179   -0.01183   -0.00324   -0.01062 
CL1A  5    0.116151   -0.127703    0.433489    11.00000    0.04222    0.04176 = 
         0.04289   -0.00807   -0.00658   -0.00702 
SI1A  4    0.326074   -0.026875    0.804368    11.00000    0.02773    0.03511 = 
         0.03806   -0.00953   -0.00194   -0.00434 
O1A   3    0.307908   -0.151153    0.777115    11.00000    0.06206    0.03845 = 
         0.04102   -0.00893   -0.01215   -0.00524 
O2A   3    0.310500    0.073478    0.729838    11.00000    0.03637    0.03347 = 
         0.03478   -0.00847   -0.00203   -0.00701 
O3A   3    0.481809    0.282113    0.603156    11.00000    0.06218    0.06536 = 
         0.08336   -0.03654    0.02698   -0.03015 
C1A   1    0.242363   -0.158781    0.707667    11.00000    0.05944    0.04340 = 
         0.03756   -0.01181   -0.00330   -0.01677 
AFIX  23 
H1AA  2    0.132611   -0.155078    0.712593    11.00000   -1.20000 
H1AB  2    0.274039   -0.234680    0.693961    11.00000   -1.20000 
AFIX   0 
C2A   1    0.286299   -0.061796    0.646575    11.00000    0.03391    0.03592 = 
         0.03124   -0.00673   -0.00078   -0.00538 
AFIX  13 
H2AA  2    0.397202   -0.067351    0.641916    11.00000   -1.20000 
AFIX   0 
C3A   1    0.239382    0.057366    0.662606    11.00000    0.02628    0.03465 = 
         0.04121   -0.00860   -0.00263   -0.00605 
AFIX  13 
H3AA  2    0.129084    0.062105    0.669931    11.00000   -1.20000 
AFIX   0 
C4A   1    0.279939    0.160435    0.603642    11.00000    0.03182    0.04075 = 
         0.03588   -0.00635   -0.00329   -0.00365 
AFIX  13 
H4AA  2    0.230864    0.154259    0.556080    11.00000   -1.20000 
AFIX   0 
C5A   1    0.447453    0.168552    0.590891    11.00000    0.03993    0.04442 = 
         0.05076   -0.01066    0.00659   -0.01568 
AFIX  23 
H5AA  2    0.503962    0.107531    0.625637    11.00000   -1.20000 
H5AB  2    0.473383    0.158731    0.539919    11.00000   -1.20000 
AFIX   0 
C6A   1    0.230052    0.277486    0.625313    11.00000    0.04381    0.04365 = 
         0.04977   -0.00167   -0.00079   -0.00088 
AFIX  23 
H6AA  2    0.185151    0.331424    0.582688    11.00000   -1.20000 
H6AB  2    0.156449    0.267212    0.665776    11.00000   -1.20000 
AFIX   0 
C7A   1    0.370196    0.322340    0.649955    11.00000    0.05709    0.03914 = 
         0.06121   -0.01544    0.00541   -0.00656 
AFIX  23 
H7AA  2    0.362876    0.408216    0.643207    11.00000   -1.20000 
H7AB  2    0.391799    0.290425    0.702411    11.00000   -1.20000 
AFIX   0 
C8A   1    0.171890   -0.001227    0.870694    11.00000    0.04322    0.06168 = 
         0.05143   -0.01295    0.00939   -0.00814 
C9A   1    0.027386    0.012289    0.827305    11.00000    0.03416    0.22115 = 
         0.08746   -0.04807    0.01734   -0.01235 
AFIX 137 
H9AA  2   -0.056130    0.025767    0.859866    11.00000   -1.50000 
H9AB  2    0.014128   -0.058606    0.807214    11.00000   -1.50000 
H9AC  2    0.030810    0.078436    0.786807    11.00000   -1.50000 
AFIX   0 
C10A  1    0.190741    0.109016    0.902466    11.00000    0.08993    0.06862 = 
         0.08989   -0.03430    0.04310   -0.01487 
AFIX 137 
H10A  2    0.104500    0.123558    0.933137    11.00000   -1.50000 
H10B  2    0.198337    0.174927    0.862117    11.00000   -1.50000 
H10C  2    0.281488    0.099346    0.932545    11.00000   -1.50000 
AFIX   0 
C11A  1    0.163553   -0.102803    0.934794    11.00000    0.11790    0.09331 = 
         0.07574    0.00497    0.05046   -0.02159 
AFIX 137 
H11A  2    0.070153   -0.094208    0.961594    11.00000   -1.50000 
H11B  2    0.247877   -0.103350    0.968223    11.00000   -1.50000 
H11C  2    0.167286   -0.175939    0.915639    11.00000   -1.50000 
AFIX   0 
C12A  1    0.521866   -0.027742    0.839217    11.00000    0.03846    0.05534 = 
         0.06026   -0.02623   -0.01326    0.00638 
C13A  1    0.625985   -0.074700    0.783920    11.00000    0.04355    0.11435 = 
         0.06740   -0.03672   -0.00584    0.00174 
AFIX 137 
H13A  2    0.728822   -0.079358    0.801833    11.00000   -1.50000 
H13B  2    0.617683   -0.022610    0.736196    11.00000   -1.50000 
H13C  2    0.598261   -0.152265    0.778249    11.00000   -1.50000 
AFIX   0 
C14A  1    0.563549    0.095453    0.846778    11.00000    0.04372    0.07809 = 
         0.11462   -0.04314   -0.02496   -0.00850 
AFIX 137 
H14A  2    0.663284    0.091363    0.868427    11.00000   -1.50000 
H14B  2    0.491246    0.128514    0.878704    11.00000   -1.50000 
H14C  2    0.562589    0.144724    0.798007    11.00000   -1.50000 
AFIX   0 
C15A  1    0.548917   -0.107338    0.914057    11.00000    0.09551    0.08778 = 
         0.06640   -0.02474   -0.03752    0.03867 
AFIX 137 
H15A  2    0.652890   -0.105337    0.928968    11.00000   -1.50000 
H15B  2    0.528009   -0.187041    0.909847    11.00000   -1.50000 
H15C  2    0.483103   -0.080401    0.951087    11.00000   -1.50000 
AFIX   0 
HG1B  6    0.726507    0.390982    0.546139    11.00000    0.03749    0.03626 = 
         0.04279   -0.01172   -0.00377   -0.01076 
CL1B  5    0.648425    0.358896    0.431345    11.00000    0.05239    0.04457 = 
         0.04382   -0.01015   -0.00795   -0.00554 
SI1B  4    0.844405    0.468745    0.801837    11.00000    0.03006    0.03428 = 
         0.03893   -0.00990   -0.00451   -0.00331 
O1B   3    0.858247    0.343818    0.773155    11.00000    0.08282    0.03613 = 
         0.04884   -0.01127   -0.01967    0.00381 
O2B   3    0.799583    0.567934    0.728426    11.00000    0.03280    0.03659 = 
         0.03992   -0.00931   -0.00278   -0.00433 
O3B   3    0.931809    0.798100    0.593526    11.00000    0.07286    0.05755 = 
         0.08472   -0.03624    0.03494   -0.03571 
C1B   1    0.793182    0.327063    0.705124    11.00000    0.07036    0.03271 = 
         0.04095   -0.00679   -0.01400   -0.01039 
AFIX  23 
H1BA  2    0.685854    0.315095    0.712702    11.00000   -1.20000 
H1BB  2    0.840951    0.256369    0.690079    11.00000   -1.20000 
AFIX   0 
C2B   1    0.811560    0.430157    0.644264    11.00000    0.03763    0.02990 = 
         0.03542   -0.00940    0.00046   -0.01422 
AFIX  13 
H2BA  2    0.920511    0.440538    0.637331    11.00000   -1.20000 
AFIX   0 
C3B   1    0.737752    0.543513    0.661582    11.00000    0.02436    0.03593 = 
         0.04090   -0.01261   -0.00417   -0.00014 
AFIX  13 
H3BA  2    0.628960    0.533233    0.669331    11.00000   -1.20000 
AFIX   0 
C4B   1    0.755828    0.651498    0.602862    11.00000    0.03122    0.03669 = 
         0.04097   -0.00730    0.00211   -0.00570 
AFIX  13 
H4BA  2    0.706278    0.640664    0.556346    11.00000   -1.20000 
AFIX   0 
C5B   1    0.919591    0.678680    0.585951    11.00000    0.03283    0.04485 = 
         0.04712   -0.00712    0.00681   -0.01389 
AFIX  23 
H5BA  2    0.987329    0.626940    0.621009    11.00000   -1.20000 
H5BB  2    0.945865    0.667455    0.535270    11.00000   -1.20000 
AFIX   0 
C6B   1    0.686692    0.762295    0.626873    11.00000    0.04684    0.03668 = 
         0.05297   -0.00922   -0.00579    0.01162 
AFIX  23 
H6BA  2    0.627254    0.810401    0.586493    11.00000   -1.20000 
H6BB  2    0.622271    0.743294    0.670553    11.00000   -1.20000 
AFIX   0 
C7B   1    0.821549    0.824294    0.645245    11.00000    0.05488    0.03810 = 
         0.06036   -0.01446    0.01128   -0.01021 
AFIX  23 
H7BA  2    0.798026    0.909104    0.639405    11.00000   -1.20000 
H7BB  2    0.855665    0.794906    0.696411    11.00000   -1.20000 
AFIX   0 
C8B   1    0.690501    0.467193    0.872096    11.00000    0.04237    0.06322 = 
         0.04955   -0.00451    0.00327   -0.01263 
C9B   1    0.546224    0.456961    0.832766    11.00000    0.03750    0.21485 = 
         0.06786   -0.01089    0.00306   -0.03032 
AFIX 137 
H9BA  2    0.464765    0.448906    0.868548    11.00000   -1.50000 
H9BB  2    0.554998    0.388575    0.808631    11.00000   -1.50000 
H9BC  2    0.525458    0.526775    0.795647    11.00000   -1.50000 
AFIX   0 
C10B  1    0.684333    0.576805    0.906736    11.00000    0.08575    0.08843 = 
         0.08412   -0.02519    0.03529    0.00875 
AFIX 137 
H10D  2    0.592925    0.580794    0.935697    11.00000   -1.50000 
H10E  2    0.685154    0.645309    0.867772    11.00000   -1.50000 
H10F  2    0.770963    0.574641    0.938966    11.00000   -1.50000 
AFIX   0 
C11B  1    0.714163    0.361605    0.934223    11.00000    0.07913    0.10039 = 
         0.06168    0.01163    0.01801   -0.02219 
AFIX 137 
H11D  2    0.620972    0.348577    0.961404    11.00000   -1.50000 
H11E  2    0.791788    0.376261    0.967873    11.00000   -1.50000 
H11F  2    0.744807    0.292697    0.912978    11.00000   -1.50000 
AFIX   0 
C12B  1    1.033023    0.500137    0.831824    11.00000    0.02737    0.07546 = 
         0.05086   -0.01874   -0.00864   -0.00042 
C13B  1    1.146401    0.471002    0.773104    11.00000    0.01877    0.21684 = 
         0.07127   -0.05251   -0.01038    0.01019 
AFIX 137 
H13D  2    1.243150    0.499465    0.782778    11.00000   -1.50000 
H13E  2    1.111023    0.508406    0.724031    11.00000   -1.50000 
H13F  2    1.156836    0.386683    0.775314    11.00000   -1.50000 
AFIX   0 
C14B  1    1.040573    0.628297    0.839487    11.00000    0.08338    0.08555 = 
         0.10070   -0.01726   -0.03114   -0.04180 
AFIX 137 
H14D  2    1.140666    0.641467    0.855576    11.00000   -1.50000 
H14E  2    0.967480    0.647261    0.875980    11.00000   -1.50000 
H14F  2    1.018385    0.677842    0.791788    11.00000   -1.50000 
AFIX   0 
C15B  1    1.085748    0.427350    0.905192    11.00000    0.05378    0.08775 = 
         0.05892   -0.01461   -0.01811    0.01996 
AFIX 137 
H15D  2    1.186323    0.447196    0.916251    11.00000   -1.50000 
H15E  2    1.086918    0.344711    0.901829    11.00000   -1.50000 
H15F  2    1.017789    0.443503    0.944508    11.00000   -1.50000 
  
AFIX   0 
HKLF 4 
  
REM  HgCl(C15H29O3Si) 
REM R1 =  0.0536 for    5669 Fo > 4sig(Fo)  and  0.0612 for all    6719 data 
REM    391 parameters refined using      0 restraints 
  
END 
  
WGHT      0.0947      7.7485 
  
REM Instructions for potential hydrogen bonds 
HTAB C3A Cl1A_$1 
HTAB C7A Cl1B_$2 
HTAB C1B Cl1A_$3 
HTAB C7B Cl1A_$2 
  
REM Highest difference peak  3.396,  deepest hole -4.154,  1-sigma level  0.240 
Q1    1   0.6666  0.4182  0.5227  11.00000  0.05   -4.15 
Q2    1   0.2487 -0.1303  0.5695  11.00000  0.05   -4.02 
Q3    1   0.1905 -0.0815  0.4924  11.00000  0.05    3.40 
Q4    1   0.7285  0.4037  0.4932  11.00000  0.05    3.25 
Q5    1   0.6660  0.3659  0.5646  11.00000  0.05   -3.18 
Q6    1   0.7327  0.3751  0.6037  11.00000  0.05    3.05 
Q7    1   0.1892 -0.1063  0.6020  11.00000  0.05    2.72 
Q8    1   0.1779 -0.1553  0.5659  11.00000  0.05   -2.49 
Q9    1   0.2524 -0.0878  0.5249  11.00000  0.05   -2.31 
Q10   1   0.7304  0.4129  0.5669  11.00000  0.05   -2.14 
Q11   1   0.8087  0.4062  0.5549  11.00000  0.05    2.13 
Q12   1   0.6459  0.3813  0.4928  11.00000  0.05    1.55 
Q13   1   0.7880  0.3214  0.5201  11.00000  0.05    1.51 
Q14   1   0.2257 -0.0371  0.5803  11.00000  0.05   -1.43 
Q15   1   0.2842 -0.0819  0.6007  11.00000  0.05    1.43 
Q16   1   0.6884  0.3257  0.5197  11.00000  0.05   -1.43 
Q17   1   0.2697 -0.1588  0.6053  11.00000  0.05    1.35 
Q18   1   0.6374  0.4536  0.4912  11.00000  0.05    1.33 
Q19   1   0.2693 -0.1598  0.5204  11.00000  0.05    1.28 
Q20   1   0.1342 -0.0370  0.5754  11.00000  0.05    1.26 
; 
_shelx_res_checksum   28765 
  
_shelx_hkl_file 
; 
  -1   0   0   10.68    1.03 
  -2   0   0  710.80   58.11 
  -3   0   0   34.31    2.91 
  -3   0   0   34.44    2.99 
  -4   0   0   62.71    5.15 
  -4   0   0   56.94    5.12 
  -4   0   0   63.94    5.25 
  -5   0   0    0.07    0.41 
  -5   0   0    0.28    0.28 
  -5   0   0    0.05    0.42 
  -6   0   0    4.90    0.82 
   6   0   0    7.05    1.27 
  -7   0   0    3.36    0.66 
  -7   0   0    1.40    0.50 
   7   0   0    2.66    0.86 
  -8   0   0   11.10    1.23 
  -8   0   0    9.84    1.42 
  -8   0   0   10.80    1.15 
  -9   0   0    7.55    0.80 
  -9   0   0    8.46    1.05 
  -9   0   0    9.39    1.12 
 -10   0   0    4.28    0.74 
 -10   0   0    5.01    0.59 
 -10   0   0    5.56    0.92 
  -8   1   0   51.62    4.60 
   7  -1   0   38.28    3.47 
  -7   1   0   31.77    3.11 
  -6   1   0   43.97    3.84 
  -5   1   0   57.57    4.84 
  -5   1   0   57.63    5.18 
  -5   1   0   55.86    4.95 
  -4   1   0    5.15    0.52 
  -4   1   0    5.51    0.66 
  -4   1   0    6.63    0.97 
  -4   1   0    6.40    0.82 
  -3   1   0    0.78    0.23 
  -3   1   0    1.00    0.34 
  -2   1   0    1.33    0.35 
  -1   1   0   69.98    5.81 
   0  -1   0    0.80    0.11 
   0   1   0    0.80    0.11 
   0   1   0    1.51    0.34 
  -1  -1   0  212.71   17.13 
  -1  -1   0  209.46   17.07 
   1   1   0  204.90   17.07 
  -2  -1   0   28.71    2.19 
  -2  -1   0   21.28    2.03 
  -2  -1   0   24.60    2.03 
  -3  -1   0  301.28   24.58 
  -3  -1   0  288.84   24.66 
  -3  -1   0  312.32   24.75 
  -4  -1   0   28.64    2.51 
  -4  -1   0   30.42    2.65 
  -4  -1   0   29.02    2.51 
  -4  -1   0   26.83    2.37 
  -5  -1   0   62.68    5.47 
  -5  -1   0   65.93    5.46 
  -6  -1   0   31.35    2.76 
  -6  -1   0   30.41    2.87 
   6   1   0   28.67    3.17 
  -7  -1   0   32.88    2.96 
  -7  -1   0   29.31    2.86 
   7   1   0   33.52    3.32 
  -8  -1   0    9.75    1.10 
  -8  -1   0   14.18    1.49 
  -8  -1   0   13.24    1.25 
  -8  -1   0   12.76    1.36 
  -8  -1   0   12.68    1.20 
  -8  -1   0   13.49    1.89 
  -9  -1   0    7.07    0.93 
  -9  -1   0   10.86    2.34 
  -9  -1   0    9.96    1.32 
  -9  -1   0    6.58    0.76 
  -9  -1   0    7.59    1.06 
 -10  -1   0    4.16    0.69 
 -10  -1   0    3.11    0.52 
 -10  -1   0    4.75    0.78 
  -5   2   0   59.55    5.27 
  -5   2   0   61.04    5.11 
  -4   2   0   96.82    9.99 
  -4   2   0  126.24    9.66 
  -4   2   0  132.55    9.85 
  -4   2   0  111.75    9.72 
  -2   2   0  291.75   23.92 
  -1   2   0   19.98    1.76 
  -1   2   0   22.98    1.92 
   0  -2   0  196.27   16.83 
   0   2   0  191.14   16.83 
   0   2   0  230.02   17.10 
  -1  -2   0   -0.64    0.06 
   1   2   0   -0.65    0.27 
  -2  -2   0   25.32    2.14 
   2   2   0   26.21    2.38 
  -3  -2   0    3.78    0.36 
  -3  -2   0    3.74    0.57 
  -3  -2   0    3.75    0.53 
  -4  -2   0  102.03    8.62 
  -4  -2   0  100.93    8.72 
  -4  -2   0  105.31    8.75 
   4   2   0  113.74    9.06 
  -5  -2   0   18.34    1.77 
  -5  -2   0   19.37    1.79 
   5   2   0   17.97    2.18 
  -6  -2   0  136.04   11.59 
  -6  -2   0  140.64   11.56 
   6   2   0  138.37   12.04 
  -7  -2   0   46.91    3.79 
  -7  -2   0   34.13    3.80 
  -7  -2   0   39.72    3.64 
  -7  -2   0   49.51    4.26 
   7   2   0   40.88    4.09 
  -8  -2   0   79.93    6.11 
  -8  -2   0   66.12    6.22 
  -8  -2   0   78.47    6.41 
  -8  -2   0   65.17    6.09 
  -8  -2   0   76.83    6.28 
  -8  -2   0   70.27    6.05 
  -9  -2   0   35.80    3.29 
  -9  -2   0   30.85    3.06 
  -9  -2   0   35.28    3.11 
  -9  -2   0   40.18    3.77 
  -9  -2   0   39.62    3.40 
  -9  -2   0   37.97    3.15 
 -10  -2   0   16.29    2.39 
 -10  -2   0   13.37    1.18 
 -10  -2   0   10.80    1.26 
 -10  -2   0   10.20    1.56 
 -10  -2   0   12.53    1.28 
 -10  -2   0   11.02    1.34 
  -4   3   0   33.03    2.66 
  -4   3   0   30.33    2.67 
  -3   3   0  227.86   17.55 
  -3   3   0  200.96   17.66 
  -2   3   0   55.60    5.00 
  -2   3   0   60.08    5.10 
  -2   3   0   65.71    4.97 
   1  -3   0  658.68   53.33 
  -1   3   0  637.65   53.33 
  -1   3   0  662.80   53.51 
   0  -3   0    7.29    0.60 
   0   3   0    7.04    0.60 
   0   3   0    4.74    1.15 
  -1  -3   0  335.10   28.38 
   1   3   0  360.02   28.61 
  -2  -3   0    3.41    0.46 
  -2  -3   0    3.06    0.30 
  -2  -3   0    2.42    0.40 
   2   3   0    3.93    0.71 
  -3  -3   0    4.16    0.58 
  -3  -3   0    2.21    0.43 
  -3  -3   0    3.36    0.52 
  -3  -3   0    2.25    0.29 
   3   3   0    4.02    0.83 
  -4  -3   0   -0.59    0.27 
  -4  -3   0   -0.07    0.29 
  -4  -3   0    0.14    0.09 
   4   3   0   -0.10    0.44 
   5   3   0    1.65    0.76 
  -6  -3   0    2.25    0.44 
  -6  -3   0    4.03    0.74 
  -6  -3   0    2.61    0.61 
   6   3   0    3.94    1.72 
   6   3   0    3.09    0.91 
  -7  -3   0   14.48    1.70 
  -7  -3   0   10.09    1.12 
  -7  -3   0   10.37    1.25 
  -7  -3   0   11.84    1.26 
  -7  -3   0   13.09    1.46 
   7   3   0   10.02    1.73 
  -8  -3   0   14.18    1.44 
  -8  -3   0   17.06    1.67 
  -8  -3   0   15.09    1.50 
  -8  -3   0   15.15    1.83 
  -8  -3   0   15.12    1.48 
  -8  -3   0   16.75    1.70 
  -8  -3   0   17.22    1.69 
  -9  -3   0   22.08    1.86 
  -9  -3   0   21.99    1.88 
  -9  -3   0   17.70    1.88 
  -9  -3   0   18.59    2.10 
  -9  -3   0   18.94    2.03 
  -9  -3   0   23.15    2.44 
 -10  -3   0   18.86    1.95 
 -10  -3   0   19.40    1.76 
 -10  -3   0   22.55    1.90 
 -10  -3   0   17.25    2.37 
 -10  -3   0   20.36    1.82 
 -10  -3   0   19.59    2.14 
 -10  -3   0   20.39    1.81 
  -5   4   0    5.23    0.68 
  -5   4   0    7.73    0.72 
  -4   4   0    0.70    0.21 
  -4   4   0    0.43    0.21 
  -3   4   0    1.95    0.31 
  -3   4   0    2.35    0.31 
   2  -4   0   82.50    6.22 
   2  -4   0   71.65    6.00 
  -2   4   0   70.99    6.15 
  -2   4   0   67.76    5.99 
  -2   4   0   72.02    6.00 
   1  -4   0   25.48    2.14 
  -1   4   0   26.42    2.15 
  -1   4   0   23.73    2.49 
   0  -4   0  465.17   38.05 
   0   4   0  466.17   38.07 
  -1  -4   0    8.75    0.92 
  -1  -4   0    8.16    0.71 
  -1  -4   0    8.38    0.77 
   1   4   0    5.92    1.17 
  -2  -4   0  432.87   35.53 
  -2  -4   0  432.87   35.50 
  -2  -4   0  440.56   35.56 
  -2  -4   0  426.09   35.57 
   2   4   0  439.35   35.83 
  -3  -4   0    4.38    0.64 
  -3  -4   0    4.57    0.64 
  -3  -4   0    4.67    0.71 
  -3  -4   0    4.43    0.44 
   3   4   0    4.60    0.74 
   3   4   0    4.96    1.00 
  -4  -4   0  158.33   12.34 
  -4  -4   0  136.85   12.19 
  -4  -4   0  143.08   12.31 
   4   4   0  156.04   12.51 
   4   4   0  150.38   12.73 
  -5  -4   0   15.88    1.64 
  -5  -4   0   16.65    1.66 
   5   4   0   15.53    2.13 
   5   4   0   16.65    1.88 
  -6  -4   0   84.13    7.11 
  -6  -4   0   73.95    6.95 
  -6  -4   0   87.33    7.10 
   6   4   0   87.73    7.42 
  -7  -4   0    9.27    1.12 
  -7  -4   0   10.72    1.06 
  -7  -4   0    8.21    1.03 
  -7  -4   0   13.17    1.66 
  -7  -4   0    8.83    1.17 
  -7  -4   0    8.61    1.00 
  -7  -4   0   12.01    1.39 
  -7  -4   0   10.01    1.16 
  -7  -4   0   10.14    1.11 
   7   4   0   13.82    1.86 
  -8  -4   0    5.09    0.66 
  -8  -4   0    5.24    0.72 
  -8  -4   0    5.39    0.77 
  -8  -4   0    4.87    0.87 
  -8  -4   0    5.47    0.83 
  -8  -4   0    5.05    0.69 
  -8  -4   0    4.91    0.84 
  -9  -4   0    1.07    0.37 
  -9  -4   0    1.20    0.29 
  -9  -4   0    1.63    0.72 
  -9  -4   0    1.73    0.59 
  -9  -4   0    1.39    0.59 
  -9  -4   0    1.56    0.40 
  -9  -4   0    1.56    0.52 
  -9  -4   0    1.39    0.36 
   9   4   0    2.03    0.65 
 -10  -4   0    3.93    0.50 
 -10  -4   0    2.93    0.56 
 -10  -4   0    3.36    0.88 
 -10  -4   0    4.46    0.59 
 -10  -4   0    3.80    0.74 
 -10  -4   0    4.28    0.62 
 -10  -4   0    4.06    0.94 
   5  -5   0   53.22    4.29 
  -5   5   0   50.42    4.29 
  -5   5   0   54.10    4.36 
  -5   5   0   45.94    4.29 
   4  -5   0   67.23    5.67 
  -4   5   0   66.58    5.69 
  -4   5   0   70.70    5.68 
   3  -5   0   99.14    8.00 
  -3   5   0   95.01    8.00 
  -3   5   0   96.31    8.00 
   2  -5   0   12.37    1.14 
   2  -5   0   15.06    1.49 
  -2   5   0   13.34    1.15 
  -2   5   0   11.24    1.12 
   1  -5   0    0.95    0.24 
   1  -5   0    0.77    0.41 
  -1   5   0    1.20    0.21 
  -1   5   0    0.97    0.25 
   0  -5   0    6.37    0.66 
   0  -5   0    6.82    0.85 
  -1  -5   0   84.29    6.18 
  -1  -5   0   73.37    6.23 
   1   5   0   64.06    6.73 
  -2  -5   0    0.02    0.19 
  -2  -5   0   -0.29    0.32 
   2   5   0   -0.25    0.51 
  -3  -5   0  197.37   16.48 
  -3  -5   0  201.64   16.50 
  -3  -5   0  203.99   16.50 
   3   5   0  203.54   16.72 
   3   5   0  193.91   16.89 
  -4  -5   0    3.02    0.59 
  -4  -5   0    2.76    0.54 
   4   5   0    3.37    0.72 
   4   5   0    2.93    0.95 
  -5  -5   0  150.29   12.32 
  -5  -5   0  144.93   12.30 
   5   5   0  151.74   12.58 
   5   5   0  142.99   12.92 
  -6  -5   0   24.37    2.20 
  -6  -5   0   18.69    1.86 
  -6  -5   0   19.21    1.97 
  -6  -5   0   25.95    2.28 
   6   5   0   22.39    2.51 
  -7  -5   0   87.38    7.27 
  -7  -5   0   94.53    7.21 
  -7  -5   0   91.29    7.34 
  -7  -5   0   81.39    7.12 
  -7  -5   0   76.57    7.14 
  -7  -5   0   85.29    7.18 
  -7  -5   0   78.71    7.39 
  -7  -5   0   86.67    7.30 
  -7  -5   0   93.50    7.25 
  -7  -5   0   90.39    7.51 
   7   5   0   79.03    7.79 
  -8  -5   0   18.78    2.02 
  -8  -5   0   19.67    1.83 
  -8  -5   0   16.85    1.80 
  -8  -5   0   21.01    1.99 
  -8  -5   0   16.69    1.74 
  -8  -5   0   23.89    2.01 
  -8  -5   0   21.04    1.89 
  -8  -5   0   20.72    1.83 
   8   5   0   23.95    2.11 
  -9  -5   0   24.80    2.22 
  -9  -5   0   26.11    2.19 
  -9  -5   0   25.72    2.44 
  -9  -5   0   24.79    2.12 
  -9  -5   0   22.68    2.17 
  -9  -5   0   22.25    2.33 
  -9  -5   0   24.89    2.19 
  -9  -5   0   22.17    2.30 
   9   5   0   24.10    2.37 
 -10  -5   0   10.52    1.03 
 -10  -5   0    7.68    1.25 
 -10  -5   0    9.31    1.02 
 -10  -5   0   10.30    0.96 
 -10  -5   0    9.79    1.14 
 -10  -5   0    9.00    0.98 
  10   5   0   12.63    1.30 
  -6   6   0    9.54    1.27 
   5  -6   0   44.42    3.78 
  -5   6   0   43.73    3.88 
  -5   6   0   46.26    3.86 
  -5   6   0   41.26    3.79 
  -5   6   0   46.23    3.81 
   4  -6   0   97.03    8.24 
  -4   6   0   99.51    8.26 
  -4   6   0   96.71    8.36 
  -4   6   0   98.99    8.25 
  -4   6   0  104.91    8.30 
   3  -6   0   81.15    6.76 
  -3   6   0   78.20    6.76 
  -3   6   0   82.21    6.77 
  -3   6   0   84.23    6.93 
   2  -6   0  243.74   19.24 
  -2   6   0  228.31   19.24 
  -2   6   0  231.72   19.25 
   1  -6   0   22.09    1.85 
   1  -6   0   23.52    2.02 
  -1   6   0   21.10    1.87 
  -1   6   0   19.07    1.82 
   0  -6   0   75.53    6.33 
   0  -6   0   83.73    6.24 
   0   6   0   67.33    6.21 
  -1  -6   0   10.18    1.06 
  -1  -6   0    9.84    0.88 
   1   6   0    7.50    0.86 
  -2  -6   0    6.36    0.84 
  -2  -6   0    5.54    0.66 
  -3  -6   0    0.58    0.29 
  -3  -6   0    0.27    0.39 
   3   6   0    0.29    0.69 
  -4  -6   0    3.60    0.63 
   4   6   0    2.71    1.10 
  -5  -6   0    0.22    0.21 
  -5  -6   0    0.43    0.24 
  -5  -6   0    0.69    0.49 
  -6  -6   0   15.45    2.09 
  -6  -6   0   22.15    2.02 
  -6  -6   0   16.83    1.59 
  -6  -6   0   15.08    1.67 
  -6  -6   0   16.62    2.02 
  -6  -6   0   18.85    1.74 
  -6  -6   0   19.76    1.73 
   6   6   0   17.38    1.88 
   6   6   0   18.54    3.18 
  -7  -6   0    5.13    0.64 
  -7  -6   0    5.26    0.65 
  -7  -6   0    4.63    0.79 
  -7  -6   0    5.93    0.82 
  -7  -6   0    4.89    0.68 
  -7  -6   0    6.05    1.11 
  -7  -6   0    5.80    0.82 
  -7  -6   0    5.20    0.78 
  -7  -6   0    6.16    0.77 
   7   6   0    5.80    1.01 
  -8  -6   0   38.04    3.67 
  -8  -6   0   38.73    3.52 
  -8  -6   0   39.25    3.65 
  -8  -6   0   43.12    3.62 
  -8  -6   0   45.46    3.60 
  -8  -6   0   41.63    3.50 
  -8  -6   0   41.96    3.56 
  -8  -6   0   42.14    3.71 
   8   6   0   40.71    3.77 
  -9  -6   0   15.65    1.48 
  -9  -6   0   15.67    1.49 
  -9  -6   0   15.63    1.51 
  -9  -6   0   14.50    1.48 
  -9  -6   0   19.08    1.67 
  -9  -6   0   15.97    1.43 
  -9  -6   0   15.41    1.70 
  -9  -6   0   14.49    1.58 
   9   6   0   15.17    1.65 
 -10  -6   0   30.91    2.60 
 -10  -6   0   26.92    2.73 
 -10  -6   0   28.69    2.59 
 -10  -6   0   31.74    2.55 
  10   6   0   30.85    2.74 
  -6   7   0    1.15    0.42 
  -6   7   0    1.08    0.61 
   5  -7   0    3.34    0.52 
  -5   7   0    2.80    0.61 
  -5   7   0    2.79    0.55 
  -5   7   0    2.88    0.55 
  -5   7   0    3.53    0.76 
  -5   7   0    3.21    0.72 
   4  -7   0    4.35    0.58 
  -4   7   0    3.54    0.59 
  -4   7   0    4.62    0.62 
  -4   7   0    3.81    0.78 
  -4   7   0    4.35    0.64 
   3  -7   0   32.67    2.92 
  -3   7   0   34.22    2.94 
  -3   7   0   30.78    2.93 
  -3   7   0   35.81    3.21 
  -3   7   0   36.50    2.98 
   2  -7   0   31.00    2.71 
  -2   7   0   32.00    2.74 
  -2   7   0   30.92    2.71 
  -2   7   0   32.46    3.01 
   1  -7   0   95.60    7.74 
   1  -7   0   90.75    7.87 
  -1   7   0   93.72    7.73 
   0  -7   0   22.14    2.02 
   0  -7   0   21.80    1.87 
   0   7   0   20.05    1.83 
  -1  -7   0  161.57   13.90 
  -1  -7   0  174.45   13.83 
  -2  -7   0    0.69    0.42 
  -2  -7   0    1.10    0.30 
  -3  -7   0   57.23    5.16 
  -3  -7   0   65.38    5.36 
  -4  -7   0    3.29    0.65 
  -4  -7   0    1.83    0.37 
  -5  -7   0   72.10    6.02 
  -5  -7   0   78.49    6.27 
  -5  -7   0   71.84    6.27 
  -5  -7   0   71.99    5.95 
  -5  -7   0   66.74    6.06 
  -6  -7   0    2.53    0.78 
  -6  -7   0    2.03    0.36 
  -6  -7   0    1.22    0.40 
  -6  -7   0    2.01    0.37 
  -6  -7   0    1.78    0.42 
  -6  -7   0    1.60    0.47 
  -6  -7   0    1.48    0.44 
  -6  -7   0    1.50    0.71 
   6   7   0    1.66    0.74 
  -7  -7   0    5.25    0.68 
  -7  -7   0    5.24    0.81 
  -7  -7   0    4.42    0.78 
  -7  -7   0    5.77    0.80 
  -7  -7   0    5.46    0.77 
   7   7   0    6.67    1.12 
  -8  -7   0    0.10    0.35 
  -8  -7   0    0.23    0.24 
  -8  -7   0    0.43    0.36 
  -8  -7   0    0.04    0.35 
  -8  -7   0    0.23    0.34 
  -8  -7   0   -0.17    0.34 
   8   7   0    0.49    0.56 
  -9  -7   0    7.90    1.02 
  -9  -7   0    6.71    0.91 
  -9  -7   0    6.82    0.84 
  -9  -7   0    8.20    0.85 
  -9  -7   0    7.92    0.79 
  -9  -7   0    5.73    0.91 
   9   7   0    8.75    1.14 
   9   7   0    6.71    1.00 
  -7   8   0   20.40    1.90 
  -6   8   0   14.58    1.44 
  -6   8   0   12.72    1.84 
  -5   8   0   34.84    2.84 
  -5   8   0   34.03    3.10 
  -5   8   0   31.34    2.75 
  -5   8   0   25.72    2.72 
   4  -8   0   38.10    3.39 
  -4   8   0   41.75    3.49 
  -4   8   0   37.16    3.70 
  -4   8   0   39.81    3.44 
  -4   8   0   39.19    3.42 
   3  -8   0   13.29    1.30 
  -3   8   0   12.98    1.30 
  -3   8   0   13.26    1.35 
  -3   8   0   13.61    1.76 
   2  -8   0    8.90    0.98 
  -2   8   0    8.87    1.53 
  -2   8   0   10.22    0.99 
  -2   8   0    9.50    1.02 
   1  -8   0    1.58    0.37 
  -1   8   0    2.15    0.37 
  -1   8   0    1.57    0.77 
   0  -8   0   17.14    1.55 
   0  -8   0   16.42    1.72 
   0   8   0   17.09    1.52 
  -1  -8   0    3.85    0.68 
  -1  -8   0    3.45    0.51 
  -2  -8   0   87.10    7.28 
  -2  -8   0   87.65    7.38 
  -3  -8   0   -0.13    0.45 
  -3  -8   0   -0.05    0.30 
  -4  -8   0  143.15   11.92 
  -4  -8   0  144.72   11.70 
  -4  -8   0  139.64   11.92 
  -5  -8   0    1.08    0.43 
  -5  -8   0    1.37    0.38 
  -5  -8   0    2.02    0.55 
  -5  -8   0    1.41    0.32 
  -5  -8   0    1.03    0.53 
  -5  -8   0    1.61    0.65 
  -5  -8   0    1.26    0.21 
  -5  -8   0    1.42    0.37 
   5   8   0    0.33    0.88 
   5   8   0    1.66    0.77 
  -6  -8   0   62.42    5.25 
  -6  -8   0   61.26    5.10 
  -6  -8   0   57.16    5.41 
  -6  -8   0   61.57    5.18 
  -6  -8   0   62.41    5.20 
  -6  -8   0   61.96    5.12 
  -6  -8   0   56.49    5.19 
   6   8   0   62.83    5.44 
  -7  -8   0    6.94    0.86 
  -7  -8   0    4.96    0.82 
  -7  -8   0    7.05    0.92 
  -7  -8   0    6.71    0.74 
  -7  -8   0    7.48    0.92 
   7   8   0    5.81    1.22 
   7   8   0    6.61    1.14 
  -8  -8   0   24.65    2.25 
  -8  -8   0   23.16    2.25 
  -8  -8   0   23.71    2.13 
  -8  -8   0   24.10    2.23 
  -8  -8   0   25.11    2.25 
   8   8   0   27.75    2.52 
   8   8   0   24.44    2.41 
  -9  -8   0    1.58    0.40 
  -9  -8   0    1.66    0.43 
   9   8   0    1.91    0.50 
   9   8   0    1.62    0.63 
  -7   9   0    4.94    0.74 
  -6   9   0   30.01    2.84 
  -6   9   0   23.68    2.37 
  -5   9   0   39.20    3.20 
  -5   9   0   30.68    3.48 
  -4   9   0   62.06    5.89 
  -4   9   0   70.97    5.93 
  -4   9   0   72.28    6.27 
  -4   9   0   72.88    5.88 
   3  -9   0   56.71    5.60 
   3  -9   0   69.22    5.69 
  -3   9   0   70.92    5.74 
  -3   9   0   67.87    6.08 
  -3   9   0   66.33    5.70 
  -3   9   0   68.72    5.67 
   2  -9   0   22.74    2.15 
   2  -9   0   22.15    2.24 
  -2   9   0   22.97    2.20 
  -2   9   0   27.06    2.18 
  -2   9   0   25.60    2.81 
   1  -9   0   15.51    1.55 
   1  -9   0   15.95    1.66 
  -1   9   0   18.80    2.27 
  -1   9   0   16.84    1.55 
  -1   9   0   16.89    1.59 
   0  -9   0    1.29    0.37 
   0  -9   0    1.16    0.42 
   0   9   0    1.19    0.22 
   0   9   0    1.98    0.36 
  -1  -9   0    4.21    0.68 
  -1  -9   0    2.60    0.65 
  -1  -9   0    3.67    0.52 
   1   9   0    3.28    0.38 
  -2  -9   0   -0.10    0.44 
  -2  -9   0   -0.23    0.31 
  -2  -9   0   -0.05    0.28 
   2   9   0    0.17    0.16 
  -3  -9   0    3.11    0.62 
  -3  -9   0    2.87    0.70 
   3   9   0    4.98    1.00 
  -4  -9   0   -0.24    0.49 
  -4  -9   0    0.01    0.15 
  -4  -9   0    0.52    0.43 
  -4  -9   0   -0.03    0.39 
  -4  -9   0   -0.19    0.32 
   4   9   0   -0.58    0.63 
  -5  -9   0   16.32    1.88 
  -5  -9   0   17.32    1.59 
  -5  -9   0   18.85    1.85 
  -5  -9   0   19.81    1.78 
   5   9   0   21.44    2.13 
  -6  -9   0    1.15    0.50 
  -6  -9   0    0.71    0.35 
  -6  -9   0    1.25    0.50 
  -6  -9   0    0.90    0.53 
   6   9   0    0.95    0.89 
   6   9   0    0.94    0.75 
  -7  -9   0   43.23    3.63 
  -7  -9   0   41.75    3.65 
  -7  -9   0   39.28    3.57 
  -7  -9   0   39.97    3.61 
   7   9   0   41.89    3.82 
   7   9   0   42.68    3.88 
  -8  -9   0    7.06    0.90 
  -8  -9   0    8.63    0.97 
   8   9   0    9.12    1.11 
   8   9   0    7.03    1.15 
  -7  10   0   -0.34    0.31 
  -6  10   0    0.07    0.39 
  -5  10   0    5.25    0.88 
  -5  10   0    7.25    1.36 
  -4  10   0   10.16    1.18 
  -4  10   0    5.12    1.33 
  -4  10   0    8.30    1.22 
   3 -10   0   19.94    2.02 
  -3  10   0   20.42    2.62 
  -3  10   0   20.04    2.03 
  -3  10   0   23.60    2.05 
  -3  10   0   20.29    2.14 
  -3  10   0   23.06    2.00 
   2 -10   0   17.76    1.75 
  -2  10   0   17.40    1.71 
  -2  10   0   17.55    2.44 
  -2  10   0   16.81    1.69 
   1 -10   0   21.27    2.08 
   1 -10   0   19.58    1.99 
  -1  10   0   18.64    2.41 
  -1  10   0   24.21    2.12 
  -1  10   0   25.19    2.03 
   0 -10   0   34.96    2.95 
   0 -10   0   30.67    2.83 
   0  10   0   31.83    2.96 
  -1 -10   0    5.79    0.84 
  -1 -10   0    5.66    1.05 
  -1 -10   0    4.11    0.66 
   1  10   0    6.00    0.59 
  -2 -10   0   30.44    2.62 
  -2 -10   0   22.10    2.64 
  -2 -10   0   27.40    2.69 
   2  10   0   33.52    2.44 
   2  10   0   24.64    2.89 
  -3 -10   0   -0.56    0.48 
  -3 -10   0    0.20    0.22 
  -3 -10   0   -0.17    0.34 
   3  10   0    0.00    0.18 
   3  10   0    1.03    0.79 
  -4 -10   0   16.70    1.48 
  -4 -10   0   15.98    1.73 
   4  10   0   18.30    2.05 
   4  10   0   17.59    1.51 
  -5 -10   0    0.13    0.25 
  -5 -10   0    0.45    0.17 
  -5 -10   0    0.04    0.41 
   5  10   0   -0.28    0.64 
  -6 -10   0    0.67    0.30 
  -6 -10   0    0.61    0.44 
   6  10   0    1.05    0.70 
  -7 -10   0   -0.06    0.36 
  -7 -10   0   -0.06    0.26 
   7  10   0    0.19    0.65 
   7  10   0   -0.53    0.49 
   8  10   0   12.09    1.27 
  -6  11   0    7.10    0.84 
  -6  11   0    8.05    1.00 
  -5  11   0    4.62    0.71 
  -5  11   0    5.93    0.91 
  -4  11   0    2.36    1.06 
  -4  11   0    1.78    0.61 
  -4  11   0    1.70    0.56 
   3 -11   0   -0.07    0.34 
  -3  11   0   -0.53    0.90 
  -3  11   0   -0.25    0.54 
  -3  11   0   -0.29    0.46 
   2 -11   0    1.61    0.50 
  -2  11   0    2.04    1.14 
  -2  11   0    1.96    0.61 
   1 -11   0   19.80    1.90 
  -1  11   0   19.28    2.00 
   0 -11   0    8.82    1.06 
   0  11   0    8.38    1.10 
  -1 -11   0   42.51    3.32 
   1  11   0   33.03    3.12 
  -2 -11   0    6.46    0.88 
   2  11   0    6.40    0.69 
  -3 -11   0   58.38    5.05 
  -3 -11   0   60.72    4.88 
   3  11   0   62.75    4.89 
   3  11   0   50.19    5.30 
  -4 -11   0    1.75    0.25 
  -4 -11   0    1.10    0.45 
   4  11   0    1.12    0.27 
   4  11   0    1.85    0.28 
   4  11   0    1.42    0.80 
  -5 -11   0   37.45    3.16 
  -5 -11   0   34.47    3.36 
   5  11   0   40.17    3.20 
   5  11   0   41.15    3.60 
   5  11   0   37.43    3.18 
  -6 -11   0    0.16    0.33 
   6  11   0    0.39    0.56 
   6  11   0    0.16    0.17 
  -5  12   0   13.83    1.36 
  -5  12   0   14.92    1.38 
  -4  12   0    5.16    0.79 
  -4  12   0    3.35    0.63 
  -3  12   0    9.46    1.24 
  -3  12   0   11.77    1.32 
   2 -12   0    2.29    0.46 
  -2  12   0    2.41    0.63 
   1 -12   0    2.00    0.48 
  -1  12   0    1.52    0.59 
   0 -12   0    1.05    0.40 
  -1 -12   0   -0.02    0.31 
  -2 -12   0    0.11    0.30 
  -3 -12   0    0.11    0.32 
  -3 -12   0   -0.06    0.13 
   3  12   0    0.28    0.20 
   3  12   0   -0.11    0.82 
  -4 -12   0    8.36    0.95 
  -4 -12   0    7.53    0.72 
   4  12   0    8.91    0.77 
   4  12   0    4.73    1.08 
  -5 -12   0    0.32    0.32 
   5  12   0   -0.46    0.51 
   5  12   0    0.11    0.17 
   6  12   0   22.56    2.35 
  -3  13   0    8.61    1.02 
  -2  13   0   10.62    1.19 
   1 -13   0   13.97    1.32 
   0 -13   0    6.49    0.76 
  -1 -13   0   12.58    1.23 
  -2 -13   0    2.01    0.44 
  -3 -13   0    6.60    0.60 
  -3 -13   0    5.67    0.75 
  -3 -13   1    0.90    0.17 
  -3 -13   1    0.82    0.30 
  -2 -13   1    0.56    0.28 
  -2 -13   1    0.27    0.13 
  -1 -13   1    2.94    0.47 
   0 -13   1    3.96    0.55 
   1 -13   1    6.79    0.74 
  -2  13  -1    7.59    0.97 
  -3  13  -1    6.65    0.86 
   5  12  -1    0.24    0.18 
   5  12  -1   -0.73    0.49 
  -5 -12   1   -0.05    0.26 
   4  12  -1   15.76    1.48 
  -4 -12   1   16.87    1.62 
  -4 -12   1   17.73    1.45 
   3  12  -1    0.26    0.22 
   3  12  -1   -0.39    0.56 
  -3 -12   1    0.49    0.17 
  -3 -12   1    0.69    0.34 
  -2 -12   1   12.20    1.25 
  -1 -12   1    0.63    0.37 
   0 -12   1    2.77    0.51 
  -1  12  -1   -0.37    0.44 
   1 -12   1    0.02    0.31 
  -2  12  -1    1.61    0.53 
   2 -12   1    1.11    0.41 
  -3  12  -1    7.20    1.10 
  -3  12  -1    7.65    1.08 
  -4  12  -1    6.00    0.89 
  -4  12  -1    6.50    0.92 
   7  11  -1    4.48    0.71 
   6  11  -1    0.13    0.51 
   6  11  -1    0.28    0.16 
  -6 -11   1    0.20    0.31 
   5  11  -1   34.83    3.43 
   5  11  -1   40.14    3.07 
  -5 -11   1   35.23    3.03 
  -5 -11   1   34.79    3.22 
   4  11  -1    0.90    0.25 
   4  11  -1    0.08    0.69 
  -4 -11   1    0.94    0.21 
  -4 -11   1    0.61    0.39 
   3  11  -1   50.68    4.19 
   3  11  -1   43.35    4.61 
  -3 -11   1   51.72    4.17 
  -3 -11   1   51.98    4.34 
   2  11  -1    5.62    0.60 
   2  11  -1    2.88    1.10 
  -2 -11   1    5.38    0.78 
  -1 -11   1   33.01    2.95 
   0  11  -1    9.55    1.34 
   0 -11   1    9.45    1.10 
  -1  11  -1   18.20    1.87 
   1 -11   1   17.62    1.73 
  -2  11  -1    7.71    1.02 
  -2  11  -1    7.72    1.22 
  -2  11  -1    7.67    1.63 
   2 -11   1    7.26    0.95 
  -3  11  -1    1.71    0.63 
  -3  11  -1    0.81    0.56 
  -3  11  -1    0.04    0.93 
  -4  11  -1    0.24    0.52 
  -4  11  -1   -0.64    0.44 
  -4  11  -1    0.18    0.84 
  -5  11  -1    0.77    0.40 
  -6  11  -1    1.69    0.41 
   7  10  -1    0.22    0.54 
   7  10  -1   -0.52    0.57 
  -7 -10   1    0.11    0.26 
  -7 -10   1    0.56    0.34 
  -7 -10   1    0.16    0.35 
   6  10  -1    0.69    0.65 
   6  10  -1    0.20    0.76 
  -6 -10   1    0.60    0.42 
  -6 -10   1    0.94    0.45 
  -6 -10   1    1.46    0.40 
   5  10  -1   -0.14    0.65 
  -5 -10   1    0.11    0.40 
  -5 -10   1   -0.15    0.14 
   4  10  -1    0.35    0.21 
   4  10  -1    0.43    0.74 
  -4 -10   1    0.23    0.37 
  -4 -10   1    0.37    0.18 
   3  10  -1    0.18    0.21 
   3  10  -1    0.44    0.22 
   3  10  -1   -0.10    0.67 
  -3 -10   1    0.24    0.20 
  -3 -10   1    0.31    0.36 
   2  10  -1    3.61    1.02 
   2  10  -1    3.22    0.41 
  -2 -10   1    2.82    0.72 
  -2 -10   1    2.98    0.52 
  -2 -10   1    3.69    0.68 
   1  10  -1    0.87    0.22 
  -1 -10   1    1.37    0.57 
  -1 -10   1    0.64    0.41 
  -1 -10   1    0.36    0.32 
   0  10  -1   29.27    2.50 
   0 -10   1   23.60    2.29 
   0 -10   1   25.22    2.40 
  -1  10  -1   24.06    2.27 
  -1  10  -1   25.70    2.15 
   1 -10   1   23.08    2.19 
   1 -10   1   20.74    2.10 
  -2  10  -1   56.21    4.59 
  -2  10  -1   56.52    4.72 
  -2  10  -1   49.23    5.14 
  -2  10  -1   52.00    4.52 
   2 -10   1   50.14    4.56 
  -3  10  -1   29.39    2.98 
  -3  10  -1   32.10    2.84 
  -3  10  -1   33.17    2.87 
  -3  10  -1   33.00    3.52 
  -4  10  -1   19.04    1.91 
  -4  10  -1   15.71    2.43 
  -4  10  -1   23.05    2.07 
  -5  10  -1   10.87    1.85 
  -5  10  -1   10.76    1.33 
  -6  10  -1    2.13    0.50 
   8   9  -1    4.73    0.80 
   8   9  -1    4.15    0.88 
  -8  -9   1    4.97    0.69 
  -8  -9   1    5.41    0.73 
   7   9  -1   60.30    4.70 
   7   9  -1   54.85    4.73 
  -7  -9   1   43.22    4.47 
  -7  -9   1   48.90    4.47 
  -7  -9   1   55.88    4.48 
   6   9  -1    0.53    0.93 
   6   9  -1    2.85    0.87 
  -6  -9   1    2.15    0.59 
  -6  -9   1    1.82    0.54 
  -6  -9   1    2.08    0.45 
  -6  -9   1    2.23    0.60 
   5   9  -1   41.96    3.86 
   5   9  -1   40.50    3.95 
  -5  -9   1   37.70    3.66 
  -5  -9   1   40.09    3.42 
  -5  -9   1   41.55    3.66 
  -5  -9   1   44.14    3.59 
  -5  -9   1   40.39    3.62 
   4   9  -1    2.36    0.80 
  -4  -9   1    2.67    0.61 
  -4  -9   1    2.23    0.69 
  -4  -9   1    1.97    0.28 
   3   9  -1   19.82    1.71 
   3   9  -1   22.61    2.26 
  -3  -9   1   16.89    2.05 
  -3  -9   1   20.82    1.93 
   2   9  -1   -0.44    0.16 
  -2  -9   1    0.40    0.50 
  -2  -9   1    0.68    0.36 
  -2  -9   1   -0.11    0.28 
   1   9  -1    0.03    0.17 
   1   9  -1    0.10    0.17 
  -1  -9   1    0.54    0.37 
  -1  -9   1    0.08    0.48 
  -1  -9   1    0.32    0.30 
   0   9  -1    3.76    0.43 
   0  -9   1    4.81    0.72 
   0  -9   1    4.02    0.56 
   0  -9   1    3.96    0.76 
  -1   9  -1   72.98    6.76 
  -1   9  -1   80.16    6.28 
  -1   9  -1   75.66    6.22 
   1  -9   1   67.59    6.20 
   1  -9   1   74.22    6.29 
  -2   9  -1   23.83    2.67 
  -2   9  -1   19.00    2.33 
  -2   9  -1   20.36    2.25 
  -2   9  -1   25.90    2.08 
  -2   9  -1   22.64    2.09 
   2  -9   1   22.09    2.12 
   2  -9   1   22.20    2.02 
  -3   9  -1   76.75    6.31 
  -3   9  -1   75.66    6.33 
  -3   9  -1   71.89    6.66 
  -3   9  -1   77.79    6.28 
   3  -9   1   67.93    6.20 
  -4   9  -1   46.92    3.81 
  -4   9  -1   45.81    4.20 
  -4   9  -1   39.19    3.83 
  -5   9  -1   29.78    2.44 
  -5   9  -1   20.05    2.68 
  -6   9  -1   14.80    1.57 
  -6   9  -1   17.47    2.08 
  -7   9  -1    1.47    0.39 
   9   8  -1    0.35    0.40 
   9   8  -1    0.72    0.53 
  -9  -8   1    0.69    0.33 
  -9  -8   1    0.60    0.34 
   8   8  -1   22.95    2.37 
   8   8  -1   23.74    2.33 
  -8  -8   1   22.93    2.17 
  -8  -8   1   23.58    2.09 
  -8  -8   1   24.53    2.16 
  -8  -8   1   23.25    2.19 
  -8  -8   1   23.85    2.16 
   7   8  -1    3.66    1.03 
   7   8  -1    2.73    0.87 
  -7  -8   1    2.86    0.60 
  -7  -8   1    4.07    0.67 
  -7  -8   1    4.61    0.65 
  -7  -8   1    3.98    0.80 
  -7  -8   1    3.43    0.49 
  -7  -8   1    4.53    0.72 
   6   8  -1   68.03    5.50 
   6   8  -1   60.83    5.37 
  -6  -8   1   56.67    5.13 
  -6  -8   1   61.70    5.13 
  -6  -8   1   53.98    5.26 
  -6  -8   1   61.35    5.15 
  -6  -8   1   60.09    5.11 
  -6  -8   1   60.21    5.18 
   5   8  -1    1.04    0.75 
   5   8  -1    0.34    0.89 
  -5  -8   1    1.05    0.46 
  -5  -8   1    1.27    0.50 
  -5  -8   1    1.32    0.31 
  -5  -8   1    1.33    0.56 
  -5  -8   1    0.66    0.65 
  -5  -8   1    1.21    0.33 
  -5  -8   1    0.98    0.21 
   4   8  -1  126.68    9.64 
  -4  -8   1  101.88    8.94 
  -4  -8   1  100.26    9.19 
  -4  -8   1  101.17    9.13 
  -4  -8   1  122.12    9.37 
  -3  -8   1    1.54    0.42 
  -3  -8   1    1.27    0.38 
  -3  -8   1    1.86    0.64 
  -2  -8   1   48.65    4.07 
  -2  -8   1   47.21    4.22 
  -1  -8   1    5.41    0.65 
  -1  -8   1    4.51    0.81 
   0   8  -1   21.73    1.89 
   0  -8   1   20.22    2.12 
   0  -8   1   22.15    1.92 
  -1   8  -1    2.03    0.37 
  -1   8  -1    2.80    0.83 
  -1   8  -1    1.83    0.41 
   1  -8   1    1.39    0.59 
   1  -8   1    2.13    0.41 
  -2   8  -1    6.30    0.78 
  -2   8  -1    4.97    1.07 
  -2   8  -1    5.64    0.68 
   2  -8   1    4.33    0.65 
  -3   8  -1    1.63    0.41 
  -3   8  -1    1.20    0.72 
  -3   8  -1    2.19    0.52 
  -4   8  -1    2.50    0.56 
  -4   8  -1    2.23    0.78 
  -4   8  -1    2.73    0.52 
   4  -8   1    1.57    0.44 
  -5   8  -1    8.79    1.13 
  -5   8  -1    9.51    1.53 
  -5   8  -1   10.42    1.10 
  -6   8  -1    0.50    0.43 
  -6   8  -1   -0.02    0.66 
  -7   8  -1    7.07    0.91 
   9   7  -1   10.88    1.30 
   9   7  -1    9.01    1.18 
  -9  -7   1    9.92    1.21 
  -9  -7   1   11.76    1.22 
  -9  -7   1    8.88    1.13 
  -9  -7   1   10.66    1.06 
  -9  -7   1   10.00    1.06 
  -9  -7   1   11.27    1.01 
   8   7  -1    0.61    0.78 
   8   7  -1    0.60    0.61 
  -8  -7   1    0.24    0.38 
  -8  -7   1    0.49    0.25 
  -8  -7   1    0.57    0.38 
  -8  -7   1    0.53    0.44 
  -8  -7   1    0.79    0.40 
  -8  -7   1    0.50    0.38 
   7   7  -1    0.23    0.68 
  -7  -7   1    0.86    0.43 
  -7  -7   1    0.26    0.33 
  -7  -7   1    0.55    0.27 
  -7  -7   1    1.69    0.49 
  -7  -7   1    0.62    0.60 
  -7  -7   1    0.59    0.37 
   6   7  -1    0.29    0.66 
  -6  -7   1   -0.23    0.35 
  -6  -7   1    0.01    0.26 
  -6  -7   1   -0.33    0.65 
  -6  -7   1    0.04    0.27 
  -6  -7   1    0.11    0.51 
  -6  -7   1    0.09    0.24 
  -6  -7   1   -0.19    0.34 
  -5  -7   1    2.82    0.48 
  -5  -7   1    2.54    0.36 
  -5  -7   1    3.60    0.47 
  -5  -7   1    3.67    0.77 
  -5  -7   1    5.05    0.89 
  -4  -7   1    0.35    0.49 
  -3  -7   1   24.95    2.32 
  -3  -7   1   27.41    2.46 
  -2  -7   1    3.10    0.46 
  -2  -7   1    3.25    0.62 
  -1  -7   1  184.73   14.46 
  -1  -7   1  166.62   14.55 
   0   7  -1   24.60    2.23 
   0  -7   1   26.78    2.44 
   0  -7   1   27.23    2.26 
  -1   7  -1  226.02   18.45 
  -1   7  -1  221.56   18.14 
   1  -7   1  221.78   18.14 
   1  -7   1  214.48   18.30 
  -2   7  -1   51.92    4.42 
  -2   7  -1   53.65    4.71 
   2  -7   1   51.35    4.41 
   2  -7   1   53.16    4.85 
  -3   7  -1   80.61    7.05 
  -3   7  -1   85.64    6.88 
  -3   7  -1   83.00    6.83 
   3  -7   1   77.82    6.80 
  -4   7  -1   16.98    1.81 
  -4   7  -1   16.39    1.56 
  -4   7  -1   16.59    1.62 
  -4   7  -1   15.15    1.57 
   4  -7   1   16.61    1.53 
  -5   7  -1    6.17    0.81 
  -5   7  -1    6.38    1.05 
  -5   7  -1    8.15    0.98 
  -5   7  -1    6.50    0.81 
   5  -7   1    4.76    0.89 
  -6   7  -1    0.44    0.37 
  -6   7  -1    0.27    0.53 
  10   6  -1   17.16    1.70 
 -10  -6   1   14.75    1.70 
 -10  -6   1   18.16    1.51 
 -10  -6   1   17.38    1.55 
   9   6  -1   22.35    2.20 
   9   6  -1   21.75    2.27 
  -9  -6   1   21.52    2.04 
  -9  -6   1   22.42    2.18 
  -9  -6   1   23.61    2.02 
  -9  -6   1   21.89    2.04 
  -9  -6   1   22.76    2.06 
  -9  -6   1   22.41    1.98 
  -9  -6   1   25.27    2.15 
  -9  -6   1   21.87    2.20 
   8   6  -1   55.64    5.05 
  -8  -6   1   59.13    4.86 
  -8  -6   1   58.72    4.80 
  -8  -6   1   58.46    4.98 
  -8  -6   1   53.81    4.81 
  -8  -6   1   59.56    4.88 
  -8  -6   1   54.18    4.98 
  -8  -6   1   56.25    4.90 
  -8  -6   1   57.59    4.94 
   7   6  -1    8.85    1.28 
  -7  -6   1    8.19    0.89 
  -7  -6   1    9.42    1.07 
  -7  -6   1    9.31    1.10 
  -7  -6   1    9.05    1.07 
  -7  -6   1    7.88    1.00 
  -7  -6   1    8.79    0.98 
  -7  -6   1    9.97    1.55 
  -7  -6   1    8.22    1.10 
  -7  -6   1    8.30    1.35 
  -7  -6   1    7.92    0.92 
   6   6  -1   99.36    7.92 
  -6  -6   1  105.71    7.79 
  -6  -6   1   90.35    7.65 
  -6  -6   1   92.61    7.76 
  -6  -6   1   84.96    7.92 
  -6  -6   1   84.33    7.71 
  -6  -6   1   88.34    7.91 
  -5  -6   1    4.86    0.85 
  -5  -6   1    3.74    0.53 
  -5  -6   1    4.71    0.61 
  -4  -6   1   34.01    3.09 
  -3  -6   1    0.07    0.37 
  -3  -6   1    0.11    0.24 
  -2  -6   1   10.26    0.95 
  -2  -6   1    8.80    1.12 
  -1  -6   1    1.25    0.28 
  -1  -6   1    1.27    0.45 
   0   6  -1  119.78   10.51 
   0  -6   1  137.40   10.54 
   0  -6   1  127.06   10.66 
  -1   6  -1   25.72    2.40 
   1  -6   1   28.68    2.42 
   1  -6   1   31.49    2.65 
  -2   6  -1  223.54   18.75 
  -2   6  -1  222.43   18.74 
   2  -6   1  234.15   18.74 
   2  -6   1  233.72   18.94 
  -3   6  -1   68.02    5.65 
  -3   6  -1   66.29    5.64 
   3  -6   1   68.48    5.63 
  -4   6  -1   57.06    5.05 
  -4   6  -1   67.07    5.13 
  -4   6  -1   57.34    5.05 
   4  -6   1   59.30    5.04 
  -5   6  -1   32.48    2.72 
  -5   6  -1   30.85    2.65 
   5  -6   1   25.69    2.75 
  -6   6  -1    1.98    0.55 
  -6   6  -1    1.24    0.43 
  10   5  -1    9.28    1.10 
 -10  -5   1    7.22    0.86 
 -10  -5   1    8.06    0.85 
 -10  -5   1    5.80    1.02 
 -10  -5   1    8.32    1.01 
 -10  -5   1    8.54    0.79 
 -10  -5   1    6.48    0.81 
   9   5  -1   15.87    1.76 
  -9  -5   1   16.58    1.58 
  -9  -5   1   15.35    1.56 
  -9  -5   1   15.98    1.73 
  -9  -5   1   16.61    1.57 
  -9  -5   1   16.77    1.50 
  -9  -5   1   19.67    1.76 
  -9  -5   1   17.03    1.76 
  -9  -5   1   15.76    1.79 
   8   5  -1   17.11    1.66 
  -8  -5   1   15.36    1.54 
  -8  -5   1   14.61    1.37 
  -8  -5   1   14.20    1.43 
  -8  -5   1   14.54    1.40 
  -8  -5   1   14.37    1.54 
  -8  -5   1   12.43    1.35 
  -8  -5   1   12.89    1.29 
  -8  -5   1   13.53    1.59 
   7   5  -1   65.99    6.43 
   7   5  -1   72.57    5.98 
  -7  -5   1   62.47    6.00 
  -7  -5   1   66.52    5.87 
  -7  -5   1   67.95    6.13 
  -7  -5   1   69.14    5.86 
  -7  -5   1   62.78    5.74 
  -7  -5   1   78.54    5.81 
  -7  -5   1   66.19    5.72 
  -7  -5   1   68.48    5.78 
  -7  -5   1   71.46    5.84 
  -7  -5   1   71.47    5.93 
   6   5  -1   22.57    2.48 
  -6  -5   1   24.05    2.15 
  -6  -5   1   22.57    2.23 
  -6  -5   1   17.98    1.87 
  -6  -5   1   16.82    2.16 
   5   5  -1  111.33    9.35 
   5   5  -1  107.94    9.72 
  -5  -5   1  104.48    9.09 
  -5  -5   1  108.85    9.10 
   4   5  -1    9.31    1.20 
   4   5  -1    7.57    1.44 
  -4  -5   1    8.30    1.08 
  -4  -5   1    8.24    1.00 
   3   5  -1  195.00   16.85 
  -3  -5   1  196.89   16.45 
  -3  -5   1  207.40   16.50 
   2   5  -1   -0.12    0.41 
  -2  -5   1    0.12    0.19 
  -2  -5   1    0.11    0.38 
  -1  -5   1  100.34    8.08 
  -1  -5   1   95.57    8.16 
   0  -5   1    0.58    0.21 
   0  -5   1    0.89    0.43 
  -1   5  -1    8.14    0.78 
  -1   5  -1    6.76    0.72 
   1  -5   1    8.35    0.76 
   1  -5   1    7.83    1.08 
  -2   5  -1    1.70    0.28 
  -2   5  -1    2.04    0.32 
   2  -5   1    2.44    0.69 
   2  -5   1    1.82    0.31 
  -3   5  -1   17.06    1.50 
  -3   5  -1   17.24    1.50 
  -3   5  -1   15.18    1.96 
   3  -5   1   16.41    1.49 
   3  -5   1   17.99    2.01 
  -4   5  -1   27.91    2.37 
  -4   5  -1   26.76    2.38 
   4  -5   1   27.82    2.36 
  -5   5  -1   24.78    2.27 
  -5   5  -1   26.93    2.33 
 -10  -4   1    4.26    0.90 
 -10  -4   1    2.84    0.68 
 -10  -4   1    2.99    0.51 
 -10  -4   1    3.65    0.54 
 -10  -4   1    2.06    0.51 
 -10  -4   1    3.34    0.44 
  -9  -4   1    1.90    0.57 
  -9  -4   1    1.11    0.40 
  -9  -4   1    1.13    0.31 
  -9  -4   1    1.75    0.39 
  -9  -4   1    2.02    0.61 
  -9  -4   1    1.83    0.47 
  -9  -4   1    1.63    0.67 
  -8  -4   1    1.04    0.40 
  -8  -4   1    0.44    0.31 
  -8  -4   1    0.41    0.38 
  -8  -4   1    0.79    0.26 
  -8  -4   1    1.04    0.54 
  -8  -4   1    0.55    0.45 
  -8  -4   1    1.14    0.40 
  -8  -4   1    0.87    0.32 
   7   4  -1    0.94    0.75 
  -7  -4   1    0.08    0.21 
  -7  -4   1    0.26    0.23 
  -7  -4   1    0.05    0.29 
  -7  -4   1    0.39    0.34 
  -7  -4   1    0.17    0.33 
  -7  -4   1    0.62    0.73 
  -7  -4   1   -0.09    0.24 
  -7  -4   1    0.29    0.51 
  -7  -4   1    0.06    0.34 
   6   4  -1    5.36    1.14 
  -6  -4   1    5.90    0.93 
  -6  -4   1    5.02    0.72 
  -6  -4   1    5.89    1.01 
   5   4  -1    2.96    0.78 
   5   4  -1    3.08    1.02 
  -5  -4   1    2.90    0.64 
  -5  -4   1    2.07    0.57 
   4   4  -1   83.47    7.10 
  -4  -4   1   73.60    6.54 
  -4  -4   1   84.10    6.70 
  -4  -4   1   77.60    6.68 
   3   4  -1    3.85    0.86 
  -3  -4   1    3.10    0.51 
  -3  -4   1    3.86    0.57 
  -3  -4   1    3.25    0.36 
  -3  -4   1    4.24    0.59 
   2   4  -1  305.50   24.52 
   2   4  -1  291.64   24.66 
  -2  -4   1  308.35   24.46 
  -2  -4   1  299.06   24.37 
  -2  -4   1  282.49   24.43 
  -2  -4   1  301.70   24.41 
   1   4  -1    1.05    0.59 
  -1  -4   1    1.62    0.42 
  -1  -4   1    1.27    0.24 
  -1  -4   1    1.23    0.18 
   0  -4   1  370.12   30.89 
   0  -4   1  385.20   30.99 
  -1   4  -1   26.83    2.24 
   1  -4   1   27.93    2.50 
   1  -4   1   24.88    2.23 
  -2   4  -1   91.34    7.76 
  -2   4  -1  103.31    8.01 
  -2   4  -1   86.42    7.76 
   2  -4   1   90.49    7.76 
   2  -4   1  103.21    8.06 
  -3   4  -1    5.47    1.03 
  -3   4  -1    6.36    0.61 
  -3   4  -1    5.57    0.60 
   3  -4   1    5.82    0.61 
   3  -4   1    6.28    1.22 
  -4   4  -1    0.75    0.22 
  -4   4  -1    0.67    0.22 
   4  -4   1    0.48    0.22 
  -5   4  -1    0.76    0.25 
 -10  -3   1   31.30    2.57 
 -10  -3   1   30.30    2.78 
 -10  -3   1   29.61    2.68 
 -10  -3   1   28.62    2.46 
 -10  -3   1   28.32    2.51 
 -10  -3   1   26.32    2.49 
 -10  -3   1   25.69    2.89 
  -9  -3   1   32.83    2.81 
  -9  -3   1   35.14    2.80 
  -9  -3   1   33.87    3.23 
  -9  -3   1   28.62    2.80 
  -9  -3   1   27.97    2.96 
  -9  -3   1   32.31    2.98 
  -8  -3   1   15.08    1.79 
  -8  -3   1   16.03    1.50 
  -8  -3   1   16.17    1.52 
  -8  -3   1   16.71    1.68 
  -8  -3   1   13.57    1.45 
  -8  -3   1   18.11    1.68 
   7   3  -1   58.59    5.61 
  -7  -3   1   60.63    5.15 
  -7  -3   1   55.59    5.05 
  -7  -3   1   55.71    5.26 
  -7  -3   1   63.15    5.21 
  -7  -3   1   70.10    5.63 
  -6  -3   1    7.14    0.99 
  -6  -3   1    5.77    0.77 
  -6  -3   1    5.96    0.98 
   5   3  -1   44.74    4.15 
  -5  -3   1   41.61    3.68 
  -5  -3   1   40.58    3.68 
   4   3  -1   -0.28    0.48 
  -4  -3   1    0.07    0.33 
  -4  -3   1   -0.07    0.07 
  -4  -3   1   -0.50    0.28 
  -4  -3   1   -0.12    0.18 
   3   3  -1    0.63    0.48 
  -3  -3   1    0.45    0.12 
  -3  -3   1    0.53    0.33 
  -3  -3   1    0.27    0.29 
  -3  -3   1    0.49    0.26 
   2   3  -1    0.25    0.36 
  -2  -3   1   -0.06    0.28 
  -2  -3   1    0.06    0.19 
  -2  -3   1    0.03    0.08 
  -2  -3   1    0.16    0.20 
   1   3  -1  349.14   28.16 
  -1  -3   1  335.98   27.98 
   0   3  -1    9.72    0.83 
   0  -3   1    9.73    0.83 
  -1   3  -1  424.14   40.37 
  -1   3  -1  531.32   40.32 
   1  -3   1  525.95   40.32 
  -2   3  -1   41.54    2.97 
  -2   3  -1   35.18    2.98 
   2  -3   1   31.08    2.98 
  -3   3  -1  127.55   10.41 
  -3   3  -1  125.80   10.80 
  -3   3  -1  126.42   10.39 
  -4   3  -1   24.77    2.14 
  -4   3  -1   25.71    2.87 
  -4   3  -1   24.93    2.11 
  -5   3  -1   24.03    2.14 
 -10  -2   1   13.56    1.49 
 -10  -2   1   15.35    1.33 
 -10  -2   1   13.18    1.44 
 -10  -2   1   10.82    1.71 
 -10  -2   1   13.92    2.08 
  -9  -2   1   22.12    2.06 
  -9  -2   1   16.59    1.79 
  -9  -2   1   20.18    1.88 
  -9  -2   1   23.13    2.15 
  -9  -2   1   21.95    2.54 
  -9  -2   1   19.93    1.83 
  -8  -2   1   26.14    2.55 
  -8  -2   1   25.46    2.39 
  -8  -2   1   28.54    2.56 
  -8  -2   1   27.80    2.76 
  -8  -2   1   25.33    2.33 
  -8  -2   1   28.39    2.39 
   7   2  -1   42.24    3.67 
  -7  -2   1   28.51    3.00 
  -7  -2   1   41.30    3.27 
  -7  -2   1   32.30    3.17 
  -7  -2   1   34.50    3.11 
   6   2  -1   66.64    6.23 
  -6  -2   1   65.57    5.74 
  -6  -2   1   68.48    5.79 
   5   2  -1   24.89    2.80 
  -5  -2   1   26.45    2.44 
  -5  -2   1   28.43    2.45 
  -4  -2   1   80.15    6.84 
  -4  -2   1   77.82    6.76 
  -4  -2   1   87.08    6.88 
  -4  -2   1   83.53    6.74 
  -3  -2   1   28.35    2.56 
  -3  -2   1   30.10    2.57 
  -3  -2   1   29.25    2.47 
  -3  -2   1   31.94    2.70 
  -2  -2   1  218.29   17.52 
  -2  -2   1  210.28   17.63 
   0   2  -1  149.61   13.23 
   0   2  -1  184.82   13.39 
   0  -2   1  150.11   13.22 
  -1   2  -1    2.49    0.24 
  -1   2  -1    2.10    0.36 
  -2   2  -1  135.13   11.12 
  -3   2  -1   11.47    1.13 
  -3   2  -1   12.86    1.01 
  -3   2  -1   10.72    1.07 
  -3   2  -1   13.75    1.88 
  -4   2  -1   81.32    6.76 
  -4   2  -1   80.49    6.79 
  -4   2  -1   84.29    7.19 
  -5   2  -1   52.17    4.98 
 -10  -1   1    0.13    0.24 
 -10  -1   1    0.28    0.82 
 -10  -1   1    0.38    0.44 
 -10  -1   1    0.38    0.43 
  -9  -1   1    0.16    0.37 
  -9  -1   1    1.31    0.64 
  -9  -1   1    0.85    0.50 
  -9  -1   1    0.60    0.26 
  -9  -1   1    0.87    1.02 
  -8  -1   1    1.30    0.73 
  -8  -1   1    0.81    0.47 
  -8  -1   1    0.74    0.35 
  -8  -1   1    0.94    0.47 
  -7  -1   1    0.21    0.32 
  -7  -1   1    1.00    0.46 
   6   1  -1   12.26    1.78 
  -6  -1   1   11.39    1.30 
  -5  -1   1   43.73    3.63 
  -5  -1   1   40.11    3.78 
  -5  -1   1   40.93    3.63 
  -4  -1   1   49.41    4.01 
  -4  -1   1   43.20    3.73 
  -4  -1   1   45.02    3.86 
  -4  -1   1   44.14    3.84 
  -3  -1   1  824.42   64.68 
  -3  -1   1  764.61   64.76 
  -3  -1   1  787.89   64.85 
  -2  -1   1   29.11    2.57 
  -2  -1   1   29.25    2.43 
   1   1  -1 1000.00   79.44 
  -1  -1   1  939.24   79.45 
  -1  -1   1  978.05   79.44 
   0   1  -1    1.12    0.12 
   0  -1   1    1.05    0.12 
  -1   1  -1  262.86   21.49 
  -2   1  -1    1.86    0.33 
  -3   1  -1   11.00    1.04 
  -3   1  -1   11.50    1.11 
  -4   1  -1    2.38    0.40 
  -4   1  -1    2.67    0.55 
  -4   1  -1    2.73    0.62 
  -5   1  -1   29.21    2.72 
  -5   1  -1   26.17    2.41 
  -6   1  -1   17.82    1.69 
   6  -1   1   16.57    1.90 
   7  -1   1   25.84    2.92 
 -10   0   1   18.11    1.63 
 -10   0   1   17.06    1.77 
 -10   0   1   20.30    2.29 
  -9   0   1   17.71    2.12 
  -9   0   1   17.41    1.61 
  -9   0   1   17.81    1.70 
  -9   0   1   13.58    1.41 
  -8   0   1   13.95    1.76 
  -8   0   1    9.71    1.33 
  -8   0   1    9.62    1.07 
  -8   0   1    9.52    1.17 
  -7   0   1    6.52    1.00 
  -7   0   1    5.51    0.80 
  -6   0   1    1.71    0.48 
  -5   0   1   -0.72    0.75 
  -5   0   1    0.22    0.48 
  -5   0   1    0.22    0.28 
  -4   0   1   73.58    6.11 
  -4   0   1   65.66    6.00 
  -4   0   1   74.80    5.98 
  -4   0   1   76.11    6.11 
  -4   0   1   75.05    6.22 
  -3   0   1   29.23    2.43 
  -3   0   1   30.85    2.64 
  -3   0   1   29.01    2.53 
  -2   0   1  525.05   41.26 
  -2   0   1  485.67   41.36 
   1   0  -1    5.48    0.49 
  -1   0   1    5.91    0.61 
  -1   0   1    5.32    0.49 
   0   0  -1  463.30   37.28 
   0   0   1  449.59   37.28 
  -2   0  -1  385.78   31.61 
  -3   0  -1    9.66    0.98 
  -3   0  -1    8.58    0.88 
  -4   0  -1   33.36    3.11 
  -4   0  -1   39.54    3.18 
  -4   0  -1   37.01    3.23 
  -5   0  -1   10.46    1.30 
  -5   0  -1   10.74    1.14 
   5   0   1   11.85    1.50 
  -6   0  -1   31.67    2.94 
  -6   0  -1   32.80    3.19 
   6   0   1   32.48    3.32 
   6   0   1   35.06    3.21 
  -7   0  -1   11.08    1.30 
  -7   0  -1    9.92    1.47 
   7   0   1   11.05    1.60 
  -8   0  -1    0.62    0.40 
  -8   0  -1    1.07    0.36 
  -9   0  -1    3.25    0.57 
  -9   0  -1    2.66    0.66 
  -9   0  -1    2.61    0.42 
 -10   0  -1    1.91    0.33 
 -10   0  -1    1.35    0.58 
 -10   0  -1    1.71    0.53 
  -9   1   1    9.66    1.36 
  -8   1   1   38.04    3.79 
  -8   1   1   30.64    2.83 
  -7   1   1   20.52    1.92 
  -7   1   1   16.53    1.89 
  -6   1   1   28.65    3.06 
  -6   1   1   36.46    2.96 
  -5   1   1   92.54    7.97 
  -5   1   1   94.81    7.84 
  -4   1   1   21.58    1.89 
  -4   1   1   20.46    1.74 
  -4   1   1   16.23    1.61 
  -3   1   1   93.07    7.39 
  -3   1   1   84.79    7.22 
  -3   1   1   86.32    7.29 
  -2   1   1   -0.06    0.33 
  -1   1   1  190.58   15.74 
   0  -1  -1    0.01    0.04 
   0  -1  -1   -0.01    0.03 
   0   1   1   -0.04    0.03 
   0   1   1    0.02    0.03 
   0   1   1    0.32    0.44 
   0   1   1    0.00    0.04 
  -1  -1  -1   25.88    2.17 
   1   1   1   27.01    2.29 
  -2  -1  -1    2.18    0.23 
  -2  -1  -1    2.79    0.23 
   2   1   1    3.41    0.57 
  -3  -1  -1   49.44    4.00 
  -3  -1  -1   45.05    3.86 
  -3  -1  -1   47.08    3.96 
  -4  -1  -1   39.41    3.49 
  -4  -1  -1   43.52    3.62 
  -4  -1  -1   43.63    3.63 
   4   1   1   43.46    3.88 
  -5  -1  -1  103.75    9.08 
  -5  -1  -1  109.26    9.11 
   5   1   1  114.50    9.44 
  -6  -1  -1   62.29    5.19 
  -6  -1  -1   62.28    5.28 
   6   1   1   57.41    5.58 
   6   1   1   58.99    5.41 
  -7  -1  -1   80.78    6.95 
  -7  -1  -1   80.60    7.00 
  -7  -1  -1   79.97    7.37 
   7   1   1   86.95    7.35 
  -8  -1  -1   39.35    3.35 
  -8  -1  -1   34.45    3.11 
  -8  -1  -1   34.69    3.09 
  -8  -1  -1   35.33    3.26 
  -9  -1  -1   10.44    1.05 
  -9  -1  -1   11.06    1.12 
  -9  -1  -1   13.58    1.85 
  -9  -1  -1   11.41    1.33 
  -9  -1  -1   10.73    1.20 
 -10  -1  -1    4.45    0.78 
 -10  -1  -1    3.58    0.54 
 -10  -1  -1    4.48    0.70 
  -6   2   1   40.57    3.57 
  -5   2   1   68.29    5.56 
  -5   2   1   68.17    5.41 
  -5   2   1   55.65    5.27 
  -4   2   1  248.99   21.35 
  -4   2   1  264.02   21.28 
  -4   2   1  267.37   21.47 
  -3   2   1   72.05    6.41 
  -3   2   1   86.99    6.53 
  -3   2   1   73.21    6.35 
  -2   2   1  499.65   40.93 
  -1   2   1    9.73    1.29 
  -1   2   1   13.43    1.01 
  -1   2   1   12.25    1.02 
   0  -2  -1   33.76    2.67 
   0   2   1   38.17    3.22 
   0   2   1   27.51    2.66 
   0   2   1   32.00    2.67 
  -1  -2  -1    0.39    0.09 
   1   2   1    0.48    0.37 
   1   2   1    0.29    0.08 
  -2  -2  -1   11.00    0.96 
   2   2   1   11.79    1.27 
  -3  -2  -1    0.77    0.13 
  -3  -2  -1    0.73    0.27 
  -3  -2  -1    0.79    0.28 
   3   2   1    1.19    0.52 
  -4  -2  -1  137.45   11.47 
  -4  -2  -1  138.26   11.59 
  -4  -2  -1  133.68   11.56 
   4   2   1  152.02   11.90 
  -5  -2  -1    4.30    0.68 
  -5  -2  -1    3.80    0.64 
   5   2   1    3.86    1.04 
   5   2   1    3.24    0.80 
  -6  -2  -1   65.36    5.37 
  -6  -2  -1   68.40    5.35 
   6   2   1   55.94    5.54 
   6   2   1   56.04    5.76 
  -7  -2  -1   19.32    2.43 
  -7  -2  -1   23.01    2.34 
  -7  -2  -1   23.24    2.29 
  -7  -2  -1   30.31    2.45 
  -7  -2  -1   29.45    2.66 
   7   2   1   24.51    2.71 
  -8  -2  -1   40.04    3.68 
  -8  -2  -1   41.61    3.63 
  -8  -2  -1   45.59    3.69 
  -8  -2  -1   41.41    3.84 
  -8  -2  -1   42.59    3.85 
  -8  -2  -1   46.93    4.06 
  -9  -2  -1   28.22    2.87 
  -9  -2  -1   38.03    3.27 
  -9  -2  -1   32.26    2.93 
  -9  -2  -1   33.92    3.12 
  -9  -2  -1   40.52    3.84 
  -9  -2  -1   35.90    2.98 
 -10  -2  -1    9.78    1.24 
 -10  -2  -1   10.41    1.09 
 -10  -2  -1   10.61    1.23 
 -10  -2  -1   10.31    2.01 
 -10  -2  -1   12.63    1.10 
  -5   3   1   13.06    1.17 
  -4   3   1   30.91    2.59 
  -4   3   1   32.89    2.82 
  -4   3   1   28.88    2.60 
  -3   3   1  167.79   13.74 
  -2   3   1   78.79    6.49 
  -2   3   1   84.45    6.48 
  -2   3   1   75.55    6.51 
  -2   3   1   77.69    6.67 
   1  -3  -1  678.68   56.32 
  -1   3   1  635.57   56.32 
  -1   3   1  756.91   56.72 
   0  -3  -1   11.58    0.96 
   0   3   1   10.51    0.95 
  -1  -3  -1  281.33   24.24 
   1   3   1  312.15   24.55 
  -2  -3  -1    2.55    0.27 
  -2  -3  -1    2.67    0.41 
   2   3   1    2.87    0.65 
   2   3   1    2.22    0.44 
  -3  -3  -1   99.81    8.51 
  -3  -3  -1  105.68    8.54 
  -3  -3  -1  101.65    8.44 
   3   3   1  105.36    8.80 
   3   3   1  102.78    8.64 
  -4  -3  -1    0.66    0.32 
  -4  -3  -1    0.58    0.31 
  -4  -3  -1    0.59    0.13 
   4   3   1    0.77    0.48 
   4   3   1    0.75    0.57 
  -5  -3  -1   60.62    4.96 
  -5  -3  -1   55.99    4.93 
   5   3   1   56.70    5.38 
   5   3   1   57.41    5.16 
  -6  -3  -1    1.60    0.56 
  -6  -3  -1    1.43    0.48 
  -6  -3  -1    0.69    0.31 
   6   3   1    1.64    1.27 
   6   3   1    1.56    0.68 
  -7  -3  -1    6.59    1.09 
  -7  -3  -1    3.55    0.65 
  -7  -3  -1    3.94    0.59 
  -7  -3  -1    3.52    0.68 
  -7  -3  -1    5.47    0.85 
   7   3   1    5.47    1.16 
  -8  -3  -1    5.69    0.77 
  -8  -3  -1    5.22    0.67 
  -8  -3  -1    5.75    0.88 
  -8  -3  -1    6.47    1.06 
  -8  -3  -1    5.44    0.74 
  -8  -3  -1    5.78    0.71 
  -8  -3  -1    7.25    1.00 
  -9  -3  -1   18.15    1.82 
  -9  -3  -1   19.77    2.09 
  -9  -3  -1   20.39    1.77 
  -9  -3  -1   18.56    1.96 
  -9  -3  -1   18.96    1.80 
  -9  -3  -1   20.69    2.45 
 -10  -3  -1   22.50    1.97 
 -10  -3  -1   22.36    1.99 
 -10  -3  -1   22.18    1.94 
 -10  -3  -1   23.56    2.05 
 -10  -3  -1   21.10    2.12 
 -10  -3  -1   18.98    2.64 
 -10  -3  -1   21.82    2.31 
  -5   4   1   21.45    1.87 
  -4   4   1   12.35    1.10 
  -4   4   1   11.49    1.08 
  -3   4   1    0.09    0.15 
  -3   4   1   -0.22    0.14 
  -2   4   1   65.44    5.18 
  -2   4   1   55.39    4.95 
  -2   4   1   58.89    4.94 
   1  -4  -1   14.52    1.24 
  -1   4   1   14.00    1.24 
   0  -4  -1  278.64   22.97 
   0   4   1  282.88   22.97 
  -1  -4  -1    0.19    0.29 
  -1  -4  -1    0.16    0.17 
  -1  -4  -1    0.13    0.09 
   1   4   1    0.15    0.61 
  -2  -4  -1  370.15   29.44 
  -2  -4  -1  349.40   29.42 
  -2  -4  -1  362.31   29.37 
  -2  -4  -1  373.74   29.40 
   2   4   1  338.46   29.53 
   2   4   1  361.86   29.75 
  -3  -4  -1    2.29    0.42 
  -3  -4  -1    1.59    0.38 
  -3  -4  -1    1.52    0.22 
   3   4   1    1.31    0.44 
   3   4   1    1.43    0.64 
  -4  -4  -1  211.19   18.46 
  -4  -4  -1  245.87   18.61 
  -4  -4  -1  216.41   18.56 
   4   4   1  221.49   18.99 
   4   4   1  232.28   18.77 
  -5  -4  -1   31.22    2.72 
  -5  -4  -1   30.51    2.70 
   5   4   1   27.77    3.19 
   5   4   1   28.28    2.93 
  -6  -4  -1   97.01    7.92 
  -6  -4  -1   85.50    7.66 
  -6  -4  -1   84.68    7.77 
  -6  -4  -1  104.83    7.93 
   6   4   1   94.30    8.21 
  -7  -4  -1   24.16    2.29 
  -7  -4  -1   25.25    2.39 
  -7  -4  -1   24.05    2.44 
  -7  -4  -1   23.10    2.25 
  -7  -4  -1   29.56    2.42 
  -7  -4  -1   26.30    2.41 
   7   4   1   28.98    3.02 
  -8  -4  -1    9.41    1.02 
  -8  -4  -1   11.74    1.28 
  -8  -4  -1    9.89    1.42 
  -8  -4  -1    9.45    1.07 
  -8  -4  -1   10.21    1.22 
  -8  -4  -1    9.77    1.03 
  -8  -4  -1   10.03    1.07 
  -9  -4  -1    1.95    0.80 
  -9  -4  -1    3.25    0.67 
  -9  -4  -1    3.11    0.72 
  -9  -4  -1    3.63    0.57 
  -9  -4  -1    2.82    0.50 
  -9  -4  -1    2.79    0.42 
  -9  -4  -1    2.61    0.52 
  -9  -4  -1    2.60    0.50 
 -10  -4  -1    2.96    0.56 
 -10  -4  -1    4.27    0.62 
 -10  -4  -1    3.50    0.48 
 -10  -4  -1    4.45    1.11 
 -10  -4  -1    3.67    0.72 
 -10  -4  -1    4.04    0.58 
 -10  -4  -1    3.62    1.01 
  -5   5   1   94.59    7.61 
  -5   5   1   91.68    7.56 
  -5   5   1   86.79    7.57 
  -4   5   1   65.90    5.63 
  -4   5   1   69.27    5.63 
  -3   5   1  142.81   11.90 
  -3   5   1  146.55   11.90 
   2  -5  -1   30.52    2.52 
  -2   5   1   31.02    2.52 
  -2   5   1   27.87    2.50 
   1  -5  -1   54.86    4.41 
   1  -5  -1   54.70    4.49 
  -1   5   1   54.65    4.41 
  -1   5   1   48.35    4.39 
   0  -5  -1    0.25    0.29 
   0  -5  -1   -0.10    0.17 
   0   5   1    0.26    0.21 
   0   5   1    0.35    1.14 
  -1  -5  -1   14.34    1.24 
  -1  -5  -1   10.93    1.12 
  -2  -5  -1    0.39    0.32 
  -2  -5  -1    0.14    0.20 
   2   5   1    0.01    0.59 
  -3  -5  -1   57.72    4.54 
  -3  -5  -1   61.07    4.54 
   3   5   1   44.76    4.65 
   3   5   1   47.29    4.92 
  -4  -5  -1    0.36    0.34 
  -4  -5  -1    0.77    0.37 
   4   5   1    0.55    0.48 
   4   5   1    0.77    0.65 
  -5  -5  -1   72.27    5.74 
  -5  -5  -1   75.44    5.77 
   5   5   1   56.97    6.25 
   5   5   1   59.51    5.96 
  -6  -5  -1   11.94    1.31 
  -6  -5  -1   16.97    1.65 
  -6  -5  -1   12.23    1.17 
   6   5   1   11.91    1.84 
  -7  -5  -1   94.23    7.62 
  -7  -5  -1   81.43    7.53 
  -7  -5  -1  100.97    7.59 
  -7  -5  -1   88.88    7.79 
  -7  -5  -1   90.85    7.56 
  -7  -5  -1   95.56    7.87 
  -7  -5  -1   84.65    7.50 
  -7  -5  -1   94.87    7.70 
  -7  -5  -1   90.76    7.65 
  -7  -5  -1   94.30    7.70 
   7   5   1   78.70    8.15 
  -8  -5  -1   24.73    2.16 
  -8  -5  -1   21.95    2.13 
  -8  -5  -1   24.21    2.15 
  -8  -5  -1   27.72    2.36 
  -8  -5  -1   24.11    2.38 
  -8  -5  -1   21.81    2.08 
  -8  -5  -1   25.03    2.32 
  -8  -5  -1   23.62    2.20 
  -9  -5  -1   37.72    3.32 
  -9  -5  -1   36.22    3.45 
  -9  -5  -1   39.30    3.33 
  -9  -5  -1   37.99    3.27 
  -9  -5  -1   38.03    3.32 
  -9  -5  -1   39.36    3.37 
  -9  -5  -1   39.19    3.58 
  -9  -5  -1   38.70    3.49 
   9   5   1   39.62    3.50 
 -10  -5  -1   17.62    1.61 
 -10  -5  -1   16.83    2.00 
 -10  -5  -1   19.28    1.80 
 -10  -5  -1   18.81    1.67 
 -10  -5  -1   19.31    1.66 
 -10  -5  -1   16.82    1.65 
  10   5   1   17.27    1.78 
  -6   6   1    9.12    1.27 
  -6   6   1   10.07    1.14 
   5  -6  -1   31.30    2.69 
  -5   6   1   31.45    2.75 
  -5   6   1   28.14    2.69 
  -5   6   1   33.41    2.72 
  -5   6   1   30.27    2.80 
   4  -6  -1   67.79    5.55 
  -4   6   1   63.59    5.64 
  -4   6   1   68.73    5.61 
  -4   6   1   64.60    5.54 
  -4   6   1   66.51    5.55 
   3  -6  -1   66.08    5.34 
  -3   6   1   65.79    5.34 
  -3   6   1   64.35    5.48 
  -3   6   1   59.48    5.32 
   2  -6  -1  162.01   13.13 
  -2   6   1  159.78   13.14 
  -2   6   1  157.33   13.13 
   1  -6  -1   34.00    2.90 
   1  -6  -1   39.51    3.15 
  -1   6   1   34.13    2.91 
  -1   6   1   31.15    2.88 
   0  -6  -1   79.28    6.04 
   0  -6  -1   75.12    6.11 
   0   6   1   64.74    6.00 
  -1  -6  -1    1.13    0.25 
  -1  -6  -1    1.64    0.39 
   1   6   1    0.73    0.18 
  -2  -6  -1  126.18    9.69 
  -2  -6  -1  120.48    9.74 
   2   6   1  103.13   10.34 
  -3  -6  -1    1.18    0.42 
   3   6   1    0.37    0.73 
  -4  -6  -1   37.68    3.25 
   4   6   1   34.76    3.92 
  -5  -6  -1    0.55    0.23 
  -5  -6  -1    0.90    0.31 
  -5  -6  -1    1.26    0.52 
  -5  -6  -1    0.55    0.50 
   5   6   1    0.78    0.69 
  -6  -6  -1    8.05    1.13 
  -6  -6  -1    6.45    0.90 
  -6  -6  -1    8.35    0.97 
  -6  -6  -1    8.73    0.92 
  -6  -6  -1    6.72    1.11 
  -6  -6  -1    7.53    0.80 
   6   6   1    6.18    1.44 
  -7  -6  -1    5.64    0.72 
  -7  -6  -1    6.44    0.83 
  -7  -6  -1    6.44    0.70 
  -7  -6  -1    6.12    0.86 
  -7  -6  -1    7.89    0.94 
  -7  -6  -1    4.32    0.78 
  -7  -6  -1    5.91    0.79 
  -7  -6  -1    5.60    0.71 
  -7  -6  -1    8.61    1.16 
  -8  -6  -1   36.96    3.03 
  -8  -6  -1   30.60    3.04 
  -8  -6  -1   37.74    3.10 
  -8  -6  -1   36.80    3.26 
  -8  -6  -1   36.59    3.14 
  -8  -6  -1   31.86    3.18 
  -8  -6  -1   37.40    3.10 
  -8  -6  -1   36.92    3.22 
   8   6   1   33.24    3.26 
  -9  -6  -1   19.18    1.85 
  -9  -6  -1   22.95    2.01 
  -9  -6  -1   19.36    1.94 
  -9  -6  -1   20.47    1.82 
  -9  -6  -1   19.94    1.78 
  -9  -6  -1   20.91    2.07 
  -9  -6  -1   19.70    1.84 
  -9  -6  -1   18.07    1.82 
   9   6   1   19.89    2.00 
 -10  -6  -1   39.86    3.20 
 -10  -6  -1   42.53    3.26 
 -10  -6  -1   32.66    3.39 
 -10  -6  -1   36.94    3.24 
  10   6   1   35.37    3.36 
  -6   7   1   23.72    2.28 
  -6   7   1   18.88    2.03 
   5  -7  -1    6.36    0.78 
  -5   7   1    7.13    0.90 
  -5   7   1    5.97    0.80 
  -5   7   1    5.88    1.03 
  -5   7   1    5.49    0.76 
   4  -7  -1    0.82    0.34 
  -4   7   1    1.13    0.35 
  -4   7   1    0.85    0.49 
  -4   7   1    0.71    0.34 
  -4   7   1    0.72    0.37 
   3  -7  -1    6.11    0.74 
  -3   7   1    5.84    0.75 
  -3   7   1    6.29    0.77 
  -3   7   1    6.03    0.72 
  -3   7   1    8.53    1.16 
   2  -7  -1   23.11    2.03 
  -2   7   1   24.00    2.35 
  -2   7   1   21.98    2.04 
  -2   7   1   23.34    2.03 
   1  -7  -1  125.52   10.13 
  -1   7   1  120.01   10.12 
   0  -7  -1   18.37    1.61 
   0  -7  -1   20.39    1.76 
   0   7   1   16.33    1.57 
  -1  -7  -1  261.70   19.89 
  -1  -7  -1  240.84   19.95 
   1   7   1  224.91   19.86 
  -2  -7  -1    4.36    0.63 
  -2  -7  -1    3.34    0.48 
  -3  -7  -1  135.78   11.30 
  -4  -7  -1    3.90    0.68 
  -4  -7  -1    2.51    0.45 
  -5  -7  -1  105.84    8.67 
  -5  -7  -1   96.61    8.33 
  -5  -7  -1   93.56    8.39 
  -5  -7  -1  100.77    8.27 
  -5  -7  -1  107.44    8.55 
  -6  -7  -1    2.03    0.37 
  -6  -7  -1    1.79    0.42 
  -6  -7  -1    1.53    0.46 
  -6  -7  -1    2.09    0.46 
  -6  -7  -1    3.28    0.78 
  -6  -7  -1    1.67    0.33 
  -6  -7  -1    2.12    0.51 
   6   7   1    2.70    0.76 
  -7  -7  -1   13.20    1.32 
  -7  -7  -1   12.00    1.17 
  -7  -7  -1   11.38    1.36 
  -7  -7  -1   11.92    1.24 
  -7  -7  -1   12.24    1.32 
   7   7   1   10.36    1.56 
  -8  -7  -1    0.44    0.37 
  -8  -7  -1    0.29    0.39 
  -8  -7  -1    0.79    0.53 
  -8  -7  -1    0.32    0.38 
  -8  -7  -1    0.45    0.36 
  -9  -7  -1    3.48    0.55 
  -9  -7  -1    2.43    0.56 
  -9  -7  -1    2.75    0.61 
  -9  -7  -1    3.08    0.64 
  -9  -7  -1    2.49    0.58 
  -9  -7  -1    3.24    0.44 
  -9  -7  -1    3.32    0.56 
   9   7   1    3.20    0.84 
   9   7   1    2.84    0.69 
  -7   8   1   32.21    3.07 
  -7   8   1   43.31    3.83 
  -6   8   1   34.46    3.72 
  -6   8   1   42.62    3.42 
  -5   8   1   54.20    4.69 
  -5   8   1   53.86    4.47 
  -5   8   1   53.83    4.42 
  -5   8   1   45.14    4.38 
   4  -8  -1   47.62    4.35 
  -4   8   1   56.16    4.44 
  -4   8   1   49.76    4.68 
  -4   8   1   51.97    4.41 
  -4   8   1   46.55    4.39 
  -4   8   1   55.27    4.46 
   3  -8  -1   15.76    1.51 
  -3   8   1   16.74    2.00 
  -3   8   1   16.28    1.53 
  -3   8   1   15.81    1.57 
  -3   8   1   15.74    1.55 
   2  -8  -1    2.43    0.46 
  -2   8   1    2.57    0.49 
  -2   8   1    2.69    0.84 
  -2   8   1    2.68    0.44 
   1  -8  -1   -0.14    0.26 
  -1   8   1   -0.04    0.22 
  -1   8   1   -0.30    0.60 
   0  -8  -1    7.66    1.17 
   0  -8  -1    8.30    0.86 
   0   8   1    8.28    0.83 
  -1  -8  -1    3.24    0.59 
  -1  -8  -1    2.88    0.47 
  -2  -8  -1   49.90    4.59 
  -2  -8  -1   59.00    4.71 
  -3  -8  -1    0.90    0.50 
  -3  -8  -1    1.01    0.61 
  -4  -8  -1   68.68    6.04 
  -4  -8  -1   76.76    6.06 
  -4  -8  -1   71.07    5.80 
  -4  -8  -1   64.60    5.94 
  -5  -8  -1    0.44    0.25 
  -5  -8  -1    0.57    0.56 
  -5  -8  -1    0.29    0.52 
  -5  -8  -1    0.60    0.16 
  -5  -8  -1    0.02    0.33 
  -5  -8  -1    0.18    0.30 
  -5  -8  -1    0.68    0.43 
  -5  -8  -1    0.40    0.31 
   5   8   1    0.40    0.66 
  -6  -8  -1   91.44    7.39 
  -6  -8  -1   90.71    7.52 
  -6  -8  -1   84.40    8.01 
  -6  -8  -1   86.97    7.46 
  -6  -8  -1   91.43    7.38 
  -6  -8  -1   82.16    7.48 
  -6  -8  -1   89.80    7.46 
   6   8   1   91.40    7.70 
  -7  -8  -1   10.62    1.05 
  -7  -8  -1   12.39    1.22 
  -7  -8  -1    9.81    1.17 
  -7  -8  -1    9.06    1.14 
  -7  -8  -1   10.51    1.23 
   7   8   1   10.67    1.43 
  -8  -8  -1   44.83    3.90 
  -8  -8  -1   44.61    3.90 
  -8  -8  -1   45.17    3.79 
  -8  -8  -1   43.86    3.92 
  -8  -8  -1   48.45    3.89 
   8   8   1   45.12    4.11 
   8   8   1   41.72    4.03 
  -9  -8  -1    9.96    1.01 
  -9  -8  -1   11.27    1.04 
  -9  -8  -1    9.18    1.11 
   9   8   1    8.61    1.09 
   9   8   1    9.91    1.24 
  -7   9   1    3.01    0.52 
  -6   9   1   21.32    2.27 
  -6   9   1   16.99    1.77 
  -5   9   1    5.41    0.84 
  -5   9   1    6.15    1.20 
  -4   9   1   35.65    3.22 
  -4   9   1   41.69    3.64 
  -4   9   1   32.19    3.19 
  -4   9   1   35.85    3.17 
   3  -9  -1   17.87    2.03 
  -3   9   1   27.89    2.24 
  -3   9   1   22.32    2.09 
  -3   9   1   21.03    2.13 
  -3   9   1   25.28    2.63 
   2  -9  -1   23.28    2.34 
   2  -9  -1   22.66    2.21 
  -2   9   1   27.71    2.25 
  -2   9   1   25.62    2.79 
  -2   9   1   24.85    2.27 
   1  -9  -1   22.41    2.08 
   1  -9  -1   19.55    1.96 
  -1   9   1   22.77    2.59 
  -1   9   1   22.28    2.00 
  -1   9   1   22.61    1.98 
   0  -9  -1    9.31    1.13 
   0  -9  -1    9.39    1.02 
   0   9   1    9.42    0.89 
   0   9   1   11.33    1.01 
  -1  -9  -1   19.79    1.86 
  -1  -9  -1   20.06    2.03 
   1   9   1   21.49    1.76 
  -2  -9  -1    1.63    0.56 
  -2  -9  -1    2.19    0.51 
   2   9   1    1.96    0.28 
  -3  -9  -1   25.14    2.35 
  -3  -9  -1   23.28    2.36 
  -3  -9  -1   25.01    2.40 
   3   9   1   27.65    2.63 
  -4  -9  -1   -0.31    0.36 
  -4  -9  -1    0.02    0.14 
  -4  -9  -1   -0.08    0.48 
  -4  -9  -1    0.24    0.41 
  -4  -9  -1   -0.22    0.24 
   4   9   1   -0.10    0.66 
  -5  -9  -1   12.24    1.58 
  -5  -9  -1   15.42    1.47 
  -5  -9  -1   14.53    1.68 
  -5  -9  -1   13.74    1.25 
  -5  -9  -1   14.81    1.54 
   5   9   1   15.07    1.83 
  -6  -9  -1   -0.03    0.54 
  -6  -9  -1    0.63    0.33 
  -6  -9  -1    0.77    0.32 
  -6  -9  -1    0.96    0.48 
  -6  -9  -1    0.39    0.42 
  -6  -9  -1    0.64    0.27 
   6   9   1   -0.07    0.68 
   6   9   1    0.17    0.84 
  -7  -9  -1   61.40    4.99 
  -7  -9  -1   54.00    4.93 
  -7  -9  -1   58.23    4.99 
  -7  -9  -1   56.44    4.95 
   7   9   1   61.32    5.21 
   7   9   1   57.13    5.14 
  -8  -9  -1    9.28    1.06 
  -8  -9  -1    9.34    1.06 
  -8  -9  -1   11.84    1.14 
   8   9   1    9.28    1.20 
   8   9   1    8.72    1.30 
  -7  10   1    2.71    0.44 
  -6  10   1    3.62    0.66 
  -5  10   1    1.29    0.92 
  -5  10   1    1.24    0.53 
   4 -10  -1    2.65    0.62 
  -4  10   1    3.83    1.17 
  -4  10   1    3.33    0.64 
  -4  10   1    3.76    0.74 
   3 -10  -1   12.16    1.42 
  -3  10   1   14.40    1.38 
  -3  10   1   11.94    1.39 
  -3  10   1   12.57    2.05 
  -3  10   1   13.55    1.38 
  -3  10   1   13.60    1.58 
   2 -10  -1   24.62    2.47 
  -2  10   1   26.72    2.40 
  -2  10   1   28.91    2.61 
  -2  10   1   26.54    2.44 
  -2  10   1   25.81    3.06 
  -2  10   1   26.73    2.44 
   1 -10  -1   12.95    1.44 
   1 -10  -1   14.22    1.57 
  -1  10   1   14.24    1.72 
  -1  10   1   16.57    1.49 
  -1  10   1   17.55    1.61 
   0 -10  -1   56.14    5.16 
   0 -10  -1   64.34    5.27 
   0  10   1   63.05    5.24 
  -1 -10  -1    8.41    1.02 
  -1 -10  -1    9.34    1.14 
   1  10   1   10.00    0.89 
   1  10   1    9.70    0.87 
  -2 -10  -1   65.90    5.53 
  -2 -10  -1   59.06    5.57 
   2  10   1   67.80    5.34 
  -3 -10  -1    2.87    0.64 
  -3 -10  -1    2.12    0.56 
   3  10   1    1.25    0.88 
   3  10   1    3.26    0.36 
  -4 -10  -1   42.42    3.81 
  -4 -10  -1   41.26    3.87 
  -4 -10  -1   44.30    3.64 
   4  10   1   47.08    4.12 
  -5 -10  -1    0.09    0.26 
  -5 -10  -1   -0.65    0.36 
  -5 -10  -1    0.11    0.16 
   5  10   1    0.75    0.69 
  -6 -10  -1    3.69    0.78 
  -6 -10  -1    4.82    0.72 
   6  10   1    5.42    1.01 
  -7 -10  -1    0.58    0.60 
  -7 -10  -1    0.12    0.30 
   7  10   1   -0.13    0.53 
  -8 -10  -1    8.47    0.89 
   8  10   1    6.61    0.97 
  -6  11   1   11.79    1.20 
  -6  11   1   12.00    1.21 
  -5  11   1    2.08    0.56 
  -5  11   1    1.39    0.47 
  -4  11   1    2.99    0.60 
  -4  11   1    2.60    0.72 
  -4  11   1    4.01    1.16 
   3 -11  -1   -0.16    0.37 
  -3  11   1   -0.11    0.47 
  -3  11   1   -0.20    0.91 
  -3  11   1   -0.62    0.56 
   2 -11  -1    0.59    0.43 
  -2  11   1    0.19    0.49 
  -2  11   1    0.01    0.96 
  -2  11   1   -0.91    0.52 
   1 -11  -1    7.24    0.99 
  -1  11   1    7.37    1.00 
  -1  11   1    7.23    0.89 
   0 -11  -1    1.37    0.49 
   0  11   1    2.36    0.60 
  -1 -11  -1   13.40    1.34 
   1  11   1   11.48    1.09 
  -2 -11  -1    1.99    0.50 
   2  11   1    2.17    0.33 
  -3 -11  -1   39.23    3.59 
   3  11   1   41.18    3.41 
   3  11   1   33.85    4.08 
   3  11   1   44.05    3.42 
  -4 -11  -1    1.24    0.47 
  -4 -11  -1    0.98    0.21 
   4  11   1    1.00    0.25 
   4  11   1    1.10    0.74 
  -5 -11  -1   60.62    4.83 
  -5 -11  -1   55.05    4.52 
  -5 -11  -1   49.00    4.73 
   5  11   1   51.88    4.53 
   5  11   1   58.12    4.94 
  -6 -11  -1    0.51    0.37 
  -6 -11  -1   -0.13    0.23 
   6  11   1    0.49    0.62 
  -7 -11  -1   35.14    2.95 
   7  11   1   32.07    3.05 
  -5  12   1   15.24    1.43 
  -5  12   1   14.22    1.41 
  -4  12   1    8.04    1.05 
  -4  12   1    8.50    1.06 
   3 -12  -1   14.85    1.41 
  -3  12   1   14.17    1.53 
  -3  12   1   14.28    1.61 
   2 -12  -1   11.87    1.24 
  -2  12   1   11.49    1.41 
   1 -12  -1    6.35    0.80 
  -1  12   1    4.08    0.83 
   0 -12  -1   11.71    1.25 
  -1 -12  -1    1.80    0.46 
  -2 -12  -1    1.90    0.48 
  -3 -12  -1    0.08    0.13 
  -3 -12  -1   -0.34    0.33 
   3  12   1   -0.14    0.18 
  -4 -12  -1   10.30    1.17 
  -4 -12  -1   11.17    0.94 
   4  12   1   10.48    0.96 
   4  12   1    7.73    1.35 
  -5 -12  -1    0.10    0.32 
   5  12   1   -0.14    0.55 
   5  12   1    0.12    0.17 
   6  12   1   25.46    2.46 
  -3  13   1    8.33    1.11 
  -3  13   1   11.09    1.27 
   2 -13  -1    8.19    0.90 
  -2  13   1    9.18    1.09 
   1 -13  -1   10.51    1.07 
   0 -13  -1    8.84    0.96 
  -1 -13  -1   11.23    1.16 
  -2 -13  -1    3.81    0.59 
  -3 -13  -1   11.98    1.08 
  -3 -13  -1   12.85    1.25 
  -4 -13  -1    0.54    0.14 
   3  13  -2    3.10    0.66 
  -3 -13   2    3.78    0.39 
  -2 -13   2   -0.04    0.11 
  -2 -13   2    0.12    0.24 
  -1 -13   2    0.20    0.24 
   0 -13   2    0.52    0.27 
   5  12  -2   -0.06    0.17 
   5  12  -2   -0.15    0.40 
  -5 -12   2   -0.13    0.25 
   4  12  -2   17.49    2.18 
   4  12  -2   21.34    1.95 
  -4 -12   2   25.65    1.93 
  -4 -12   2   24.73    2.08 
   3  12  -2    0.76    0.23 
   3  12  -2    0.38    0.57 
  -3 -12   2    0.96    0.20 
  -3 -12   2    1.17    0.37 
   2  12  -2   21.67    2.19 
  -2 -12   2   22.16    2.01 
  -1 -12   2    2.91    0.53 
   0 -12   2    5.70    0.74 
  -1  12  -2    0.85    0.50 
   1 -12   2    0.40    0.31 
  -2  12  -2    0.32    0.50 
  -3  12  -2    2.08    0.56 
  -3  12  -2    2.30    0.56 
  -4  12  -2    2.32    0.53 
  -4  12  -2    1.58    0.47 
   6  11  -2    0.13    0.17 
   6  11  -2    0.13    0.50 
  -6 -11   2    0.11    0.28 
   5  11  -2   13.02    1.54 
   5  11  -2   11.47    1.10 
  -5 -11   2   11.74    1.03 
  -5 -11   2   11.76    1.24 
   4  11  -2   -0.10    0.66 
   4  11  -2    0.91    0.26 
  -4 -11   2    0.81    0.38 
  -4 -11   2    0.96    0.21 
   3  11  -2   12.86    2.10 
   3  11  -2   20.29    1.67 
  -3 -11   2   20.10    1.82 
  -3 -11   2   18.87    1.62 
   2  11  -2    2.78    0.91 
   2  11  -2    3.44    0.44 
  -2 -11   2    3.61    0.62 
   1  11  -2   27.29    3.08 
  -1 -11   2   35.31    2.88 
   0  11  -2   12.50    1.58 
   0 -11   2   14.80    1.41 
  -1  11  -2   34.14    3.19 
   1 -11   2   35.87    3.10 
  -2  11  -2   11.25    1.44 
  -2  11  -2   15.20    2.38 
  -2  11  -2   11.90    1.48 
  -3  11  -2    8.36    1.17 
  -3  11  -2    6.37    0.92 
  -3  11  -2    4.86    1.35 
  -4  11  -2    1.32    0.53 
  -4  11  -2    1.20    0.57 
  -4  11  -2    0.65    1.03 
  -5  11  -2   -0.15    0.39 
  -5  11  -2    0.36    0.43 
  -6  11  -2    0.14    0.51 
   7  10  -2    0.86    0.55 
   7  10  -2    0.70    0.60 
  -7 -10   2    0.75    0.30 
  -7 -10   2    0.45    0.36 
   6  10  -2   17.88    1.80 
   6  10  -2   12.99    1.77 
  -6 -10   2   15.81    1.54 
  -6 -10   2   14.44    1.52 
   5  10  -2    0.03    0.70 
  -5 -10   2   -0.12    0.42 
  -5 -10   2   -0.46    0.34 
  -5 -10   2    0.08    0.15 
   4  10  -2   10.70    1.03 
   4  10  -2   12.62    1.65 
   4  10  -2   11.79    1.06 
  -4 -10   2    9.76    1.23 
  -4 -10   2   10.96    1.02 
   3  10  -2   -0.02    0.75 
   3  10  -2   -0.11    0.20 
  -3 -10   2    0.18    0.16 
  -3 -10   2   -0.25    0.32 
   2  10  -2    8.42    1.53 
   2  10  -2   11.42    1.00 
  -2 -10   2   10.49    1.41 
  -2 -10   2    9.95    1.15 
   1  10  -2    4.87    0.57 
   1  10  -2    4.60    1.07 
  -1 -10   2    4.06    0.61 
  -1 -10   2    5.81    0.77 
  -1 -10   2    4.18    0.90 
   0  10  -2   58.90    5.49 
   0 -10   2   73.61    5.49 
   0 -10   2   59.35    5.39 
  -1  10  -2   27.25    2.56 
   1 -10   2   26.84    2.47 
  -2  10  -2   62.92    6.31 
  -2  10  -2   65.20    5.73 
  -2  10  -2   71.17    5.70 
  -2  10  -2   68.38    5.82 
  -3  10  -2   32.58    3.14 
  -3  10  -2   34.79    3.70 
  -3  10  -2   31.97    3.03 
  -3  10  -2   37.59    3.17 
  -4  10  -2   14.53    2.30 
  -4  10  -2   15.30    1.70 
  -4  10  -2   20.67    1.86 
  -5  10  -2    7.80    1.11 
  -5  10  -2    9.39    1.54 
  -6  10  -2    0.66    0.40 
   8   9  -2    5.18    0.78 
   8   9  -2    3.22    0.77 
  -8  -9   2    5.51    0.69 
  -8  -9   2    3.29    0.59 
   7   9  -2   46.71    4.41 
   7   9  -2   57.01    4.41 
  -7  -9   2   51.67    4.17 
  -7  -9   2   43.00    4.17 
  -7  -9   2   45.72    4.19 
   6   9  -2    1.52    0.78 
   6   9  -2    1.64    0.96 
  -6  -9   2    1.40    0.52 
  -6  -9   2    1.46    0.50 
  -6  -9   2    1.43    0.38 
   5   9  -2   41.66    4.08 
   5   9  -2   47.60    4.03 
  -5  -9   2   41.46    3.79 
  -5  -9   2   42.37    3.55 
  -5  -9   2   40.65    3.76 
   4   9  -2   -1.04    0.66 
  -4  -9   2   -0.66    0.40 
  -4  -9   2    0.26    0.37 
  -4  -9   2   -0.05    0.15 
  -4  -9   2   -0.99    0.54 
   3   9  -2   24.48    2.51 
   3   9  -2   26.39    2.00 
  -3  -9   2   23.56    2.19 
  -3  -9   2   19.29    2.09 
  -3  -9   2   21.32    2.38 
   2   9  -2    0.00    0.69 
   2   9  -2    0.69    0.22 
   2   9  -2    0.65    0.20 
  -2  -9   2    0.64    0.32 
  -2  -9   2    0.65    0.60 
  -2  -9   2    0.14    0.32 
   1   9  -2    1.51    0.25 
  -1  -9   2    1.28    0.42 
  -1  -9   2    1.42    0.36 
  -1  -9   2    0.47    0.56 
   0   9  -2    0.29    0.19 
   0  -9   2   -0.17    0.33 
   0  -9   2   -0.18    0.29 
   0  -9   2    0.12    0.54 
  -1   9  -2   28.30    2.35 
  -1   9  -2   27.94    3.07 
   1  -9   2   23.16    2.68 
   1  -9   2   27.73    2.42 
   1  -9   2   24.22    2.34 
  -2   9  -2   19.83    1.63 
  -2   9  -2   14.82    1.83 
  -2   9  -2   18.45    2.33 
  -2   9  -2   15.01    1.69 
   2  -9   2   16.95    1.59 
  -3   9  -2   22.41    2.59 
  -3   9  -2   22.56    2.03 
  -3   9  -2   21.98    2.20 
   3  -9   2   19.89    1.96 
  -4   9  -2   17.80    1.94 
  -4   9  -2   20.71    1.84 
  -4   9  -2   18.22    2.36 
  -5   9  -2    6.99    1.04 
  -5   9  -2    4.05    1.12 
  -6   9  -2   10.42    1.24 
  -6   9  -2   12.59    1.74 
  -7   9  -2    3.22    0.51 
   9   8  -2   -0.16    0.45 
  -9  -8   2    0.10    0.30 
  -9  -8   2   -0.37    0.26 
   8   8  -2    1.76    0.78 
   8   8  -2    1.68    0.64 
  -8  -8   2    1.85    0.41 
  -8  -8   2    2.23    0.60 
  -8  -8   2    1.25    0.46 
  -8  -8   2    1.38    0.44 
   7   8  -2    0.99    0.87 
   7   8  -2    1.78    0.75 
  -7  -8   2    1.51    0.54 
  -7  -8   2    1.19    0.49 
  -7  -8   2    0.93    0.38 
  -7  -8   2    1.69    0.50 
  -7  -8   2    1.98    0.51 
   6   8  -2   13.34    1.69 
   6   8  -2   18.54    1.93 
  -6  -8   2   12.21    1.34 
  -6  -8   2   10.99    1.27 
  -6  -8   2   11.61    1.35 
  -6  -8   2   11.21    1.41 
   5   8  -2   -0.33    0.85 
   5   8  -2   -0.52    0.66 
  -5  -8   2    0.08    0.23 
  -5  -8   2   -0.42    0.41 
  -5  -8   2   -0.07    0.21 
  -5  -8   2   -0.08    0.14 
  -5  -8   2   -0.07    0.36 
  -5  -8   2   -0.74    0.61 
  -5  -8   2   -0.21    0.36 
   4   8  -2   56.48    4.68 
  -4  -8   2   49.90    4.45 
  -4  -8   2   50.11    4.24 
  -4  -8   2   49.83    4.56 
  -4  -8   2   50.25    4.45 
  -3  -8   2    1.68    0.64 
  -3  -8   2    1.29    0.38 
  -3  -8   2    1.19    0.43 
  -2  -8   2  104.87    9.16 
  -2  -8   2  112.07    9.01 
  -1  -8   2   28.46    2.64 
  -1  -8   2   26.04    2.37 
   0  -8   2  190.11   16.83 
   0  -8   2  214.43   16.66 
  -1   8  -2   15.81    1.44 
  -1   8  -2   15.11    1.48 
  -1   8  -2   15.47    2.00 
   1  -8   2   16.92    1.85 
   1  -8   2   14.63    1.44 
  -2   8  -2   76.28    6.32 
  -2   8  -2   76.44    6.73 
  -2   8  -2   78.65    6.37 
   2  -8   2   67.28    6.90 
   2  -8   2   75.81    6.30 
  -3   8  -2    2.95    0.91 
  -3   8  -2    4.37    0.68 
  -3   8  -2    3.40    0.54 
   3  -8   2    3.05    0.51 
  -4   8  -2    3.49    0.57 
  -4   8  -2    2.70    0.85 
  -4   8  -2    2.41    0.60 
   4  -8   2    2.25    0.46 
  -5   8  -2    3.64    0.73 
  -5   8  -2    5.81    0.75 
  -5   8  -2    6.08    1.11 
  -6   8  -2    2.42    0.59 
  -6   8  -2    1.97    0.84 
  -7   8  -2    5.60    0.81 
   9   7  -2   27.40    2.52 
   9   7  -2   24.09    2.40 
  -9  -7   2   26.64    2.34 
  -9  -7   2   24.84    2.45 
  -9  -7   2   26.88    2.27 
  -9  -7   2   28.14    2.42 
   8   7  -2    4.36    1.03 
   8   7  -2    4.97    0.93 
  -8  -7   2    4.35    0.74 
  -8  -7   2    4.30    0.71 
  -8  -7   2    5.36    0.66 
  -8  -7   2    5.00    0.85 
  -8  -7   2    5.08    0.94 
  -8  -7   2    5.66    0.75 
  -8  -7   2    4.83    0.72 
   7   7  -2   17.42    2.11 
   7   7  -2   17.13    1.94 
  -7  -7   2   17.70    1.70 
  -7  -7   2   18.64    1.58 
  -7  -7   2   17.52    1.73 
  -7  -7   2   15.68    1.66 
  -7  -7   2   17.29    1.70 
  -7  -7   2   15.07    1.80 
   6   7  -2    3.86    0.96 
  -6  -7   2    3.65    0.65 
  -6  -7   2    4.02    0.66 
  -6  -7   2    2.53    0.55 
  -6  -7   2    3.19    0.71 
  -6  -7   2    3.24    0.47 
  -6  -7   2    3.62    0.59 
  -6  -7   2    4.93    1.12 
   5   7  -2   12.07    1.48 
  -5  -7   2   13.02    1.42 
  -5  -7   2    9.82    0.95 
  -5  -7   2   12.17    1.20 
  -5  -7   2    8.83    1.39 
  -5  -7   2   10.08    1.29 
  -5  -7   2    9.61    1.04 
  -4  -7   2   -0.07    0.32 
  -4  -7   2    0.24    0.52 
  -3  -7   2   33.60    2.95 
  -3  -7   2   30.40    2.79 
  -2  -7   2    1.36    0.54 
  -2  -7   2    0.93    0.29 
  -1  -7   2  275.69   21.69 
  -1  -7   2  252.82   21.82 
   0   7  -2   28.25    2.42 
   0  -7   2   27.02    2.69 
   0  -7   2   29.37    2.45 
  -1   7  -2  212.73   17.97 
  -1   7  -2  219.35   17.66 
   1  -7   2  221.92   17.66 
   1  -7   2  205.54   17.87 
  -2   7  -2   66.83    5.78 
  -2   7  -2   63.42    5.46 
   2  -7   2   64.47    5.44 
   2  -7   2   66.39    5.77 
  -3   7  -2   42.98    3.77 
  -3   7  -2   47.43    3.84 
  -3   7  -2   44.44    4.06 
   3  -7   2   42.14    3.74 
  -4   7  -2   19.24    1.83 
  -4   7  -2   17.39    1.74 
  -4   7  -2   19.23    2.04 
   4  -7   2   19.20    1.70 
  -5   7  -2    0.39    0.35 
  -5   7  -2    0.33    0.33 
  -5   7  -2    0.65    0.55 
  -6   7  -2    2.36    0.71 
  -6   7  -2    2.68    0.55 
  -6   7  -2    1.66    0.49 
  10   6  -2   14.68    1.59 
 -10  -6   2   15.29    1.44 
 -10  -6   2   15.70    1.39 
   9   6  -2   20.14    2.04 
   9   6  -2   16.35    1.88 
  -9  -6   2   19.85    1.73 
  -9  -6   2   20.68    1.93 
  -9  -6   2   19.00    1.90 
  -9  -6   2   18.83    1.69 
  -9  -6   2   17.87    1.74 
  -9  -6   2   19.59    1.83 
  -9  -6   2   18.32    1.76 
   8   6  -2   40.60    3.79 
  -8  -6   2   41.15    3.74 
  -8  -6   2   44.41    3.73 
  -8  -6   2   40.39    3.66 
  -8  -6   2   43.50    3.62 
  -8  -6   2   39.00    3.62 
  -8  -6   2   36.47    3.53 
  -8  -6   2   44.36    3.61 
  -8  -6   2   43.56    3.53 
   7   6  -2   12.52    1.53 
  -7  -6   2   10.93    1.08 
  -7  -6   2   11.02    1.17 
  -7  -6   2   11.50    1.43 
  -7  -6   2   10.91    1.23 
  -7  -6   2    9.47    1.11 
  -7  -6   2   11.84    1.28 
  -7  -6   2   10.25    1.27 
  -7  -6   2   12.55    1.26 
   6   6  -2   94.72    8.04 
  -6  -6   2  104.98    7.86 
  -6  -6   2   88.70    8.08 
  -6  -6   2   82.55    7.82 
  -6  -6   2  100.69    7.97 
  -6  -6   2   86.00    7.85 
  -6  -6   2   96.28    7.77 
  -6  -6   2   84.95    7.98 
  -6  -6   2  103.29    7.90 
  -5  -6   2    3.63    0.50 
  -5  -6   2    4.01    0.56 
  -5  -6   2    4.46    0.89 
  -5  -6   2    4.16    0.77 
  -4  -6   2   65.38    5.39 
  -4  -6   2   58.04    5.20 
  -3  -6   2    0.00    0.44 
  -3  -6   2   -0.05    0.24 
  -2  -6   2   21.43    1.88 
  -2  -6   2   21.17    2.05 
  -1  -6   2    0.56    0.23 
  -1  -6   2    0.74    0.46 
   0   6  -2   41.61    3.66 
   0  -6   2   45.00    3.90 
   0  -6   2   45.45    3.69 
  -1   6  -2   16.18    1.52 
   1  -6   2   17.90    1.88 
   1  -6   2   17.95    1.53 
  -2   6  -2   89.29    7.53 
   2  -6   2   93.47    7.85 
   2  -6   2   90.38    7.52 
  -3   6  -2   41.82    3.68 
  -3   6  -2   42.60    3.69 
   3  -6   2   43.44    3.66 
   3  -6   2   47.30    4.17 
  -4   6  -2   38.75    3.16 
  -4   6  -2   33.82    3.07 
  -4   6  -2   33.93    3.08 
   4  -6   2   36.72    3.05 
  -5   6  -2   28.99    2.57 
  -6   6  -2   16.21    1.60 
  10   5  -2    1.41    0.59 
 -10  -5   2    0.18    0.27 
 -10  -5   2    0.74    0.34 
 -10  -5   2    0.77    0.57 
 -10  -5   2    0.67    0.32 
 -10  -5   2    0.94    0.25 
 -10  -5   2    0.55    0.46 
  -9  -5   2    2.25    0.37 
  -9  -5   2    1.66    0.42 
  -9  -5   2    2.26    0.48 
  -9  -5   2    2.44    0.59 
  -9  -5   2    1.81    0.63 
  -9  -5   2    1.78    0.63 
  -9  -5   2    2.11    0.46 
   8   5  -2    6.56    1.03 
  -8  -5   2    5.54    0.67 
  -8  -5   2    5.98    0.78 
  -8  -5   2    5.13    0.75 
  -8  -5   2    5.52    0.80 
  -8  -5   2    4.97    0.87 
  -8  -5   2    6.70    0.92 
  -8  -5   2    6.08    0.90 
  -8  -5   2    5.15    0.73 
   7   5  -2    9.00    1.24 
  -7  -5   2    9.00    1.01 
  -7  -5   2    9.59    1.08 
  -7  -5   2    8.09    0.90 
  -7  -5   2    6.98    1.04 
  -7  -5   2    8.99    1.08 
  -7  -5   2    8.44    1.40 
  -7  -5   2    8.23    0.86 
  -7  -5   2    9.76    1.34 
  -7  -5   2    9.85    0.96 
  -7  -5   2    7.42    0.90 
   6   5  -2   11.94    1.68 
  -6  -5   2   10.39    1.50 
  -6  -5   2    8.79    1.02 
  -6  -5   2    9.25    1.31 
  -6  -5   2    8.32    1.29 
   5   5  -2   77.18    6.62 
   5   5  -2   70.52    6.96 
  -5  -5   2   76.30    6.37 
  -5  -5   2   73.10    6.39 
   4   5  -2    7.49    1.44 
  -4  -5   2    8.77    1.05 
  -4  -5   2    6.38    0.85 
   3   5  -2  203.23   17.96 
  -3  -5   2  210.74   17.55 
  -3  -5   2  225.64   17.63 
  -2  -5   2    0.15    0.42 
  -2  -5   2    0.11    0.18 
  -1  -5   2  258.69   21.86 
  -1  -5   2  272.25   21.75 
   0   5  -2    5.00    0.54 
   0  -5   2    5.61    0.57 
  -1   5  -2   26.28    2.33 
   1  -5   2   29.32    2.69 
   1  -5   2   27.78    2.34 
  -2   5  -2    1.15    0.27 
  -2   5  -2    0.92    0.23 
   2  -5   2    1.10    0.26 
   2  -5   2    1.16    0.70 
  -3   5  -2   13.42    1.24 
  -3   5  -2   13.38    1.80 
  -3   5  -2   13.79    1.25 
   3  -5   2   13.31    1.93 
   3  -5   2   13.94    1.23 
  -4   5  -2    9.52    0.91 
  -4   5  -2    8.15    0.90 
   4  -5   2    9.07    0.88 
   4  -5   2    9.93    1.98 
  -5   5  -2   22.98    2.05 
  -6   5  -2   18.59    1.75 
  10   4  -2   14.95    1.56 
 -10  -4   2   12.96    1.48 
 -10  -4   2   15.92    1.36 
 -10  -4   2   12.05    1.65 
 -10  -4   2   14.18    1.31 
 -10  -4   2   14.35    1.27 
 -10  -4   2   11.64    1.33 
  -9  -4   2   10.99    1.07 
  -9  -4   2    8.94    0.94 
  -9  -4   2    9.07    1.23 
  -9  -4   2    8.64    1.01 
  -9  -4   2    9.39    1.06 
  -9  -4   2    9.21    1.29 
  -9  -4   2   10.46    1.25 
  -8  -4   2    9.83    1.14 
  -8  -4   2   11.11    1.07 
  -8  -4   2   10.02    1.28 
  -8  -4   2   10.65    1.43 
  -8  -4   2   11.69    1.14 
  -8  -4   2   13.72    1.20 
  -8  -4   2   11.39    1.34 
   7   4  -2    6.90    1.37 
  -7  -4   2    4.55    0.70 
  -7  -4   2    5.41    0.79 
  -7  -4   2    5.54    0.64 
  -7  -4   2    5.41    0.97 
  -7  -4   2    4.55    0.65 
  -7  -4   2    4.16    0.63 
  -7  -4   2    4.34    0.70 
  -7  -4   2    4.42    0.74 
  -7  -4   2    6.27    0.79 
  -7  -4   2    6.29    1.09 
   6   4  -2    0.65    0.65 
  -6  -4   2    0.77    0.30 
  -6  -4   2    0.95    0.63 
  -6  -4   2   -0.09    0.48 
   5   4  -2    1.10    0.78 
  -5  -4   2    0.69    0.51 
  -5  -4   2    0.20    0.41 
   4   4  -2   56.46    5.10 
  -4  -4   2   55.29    4.69 
  -4  -4   2   53.74    4.56 
  -4  -4   2   55.66    4.66 
  -4  -4   2   53.51    4.70 
   3   4  -2    1.32    0.61 
  -3  -4   2    1.15    0.43 
  -3  -4   2    1.03    0.17 
  -3  -4   2    0.78    0.33 
  -3  -4   2    0.80    0.30 
  -2  -4   2  393.57   33.62 
  -2  -4   2  395.24   33.65 
  -2  -4   2  445.63   33.74 
   1   4  -2    3.10    0.89 
  -1  -4   2    4.48    0.65 
  -1  -4   2    3.73    0.46 
   0  -4   2  440.94   35.39 
   0  -4   2  421.64   35.25 
   1  -4   2   35.76    3.11 
   1  -4   2   31.54    2.77 
  -2   4  -2  108.42    9.21 
  -2   4  -2  113.33    9.51 
  -2   4  -2  113.31    9.21 
   2  -4   2  109.75    9.20 
   2  -4   2  116.10    9.59 
  -3   4  -2   11.60    1.74 
  -3   4  -2   14.95    1.23 
  -3   4  -2   13.86    1.24 
   3  -4   2   12.76    1.22 
   3  -4   2   18.02    2.23 
  -4   4  -2    8.84    1.55 
  -4   4  -2   11.93    1.05 
  -4   4  -2   11.28    1.06 
   4  -4   2   11.69    1.03 
   4  -4   2    8.59    1.79 
  -5   4  -2    2.86    0.42 
 -10  -3   2   24.91    2.43 
 -10  -3   2   24.51    2.27 
 -10  -3   2   28.87    2.38 
 -10  -3   2   26.61    2.56 
 -10  -3   2   26.36    2.33 
 -10  -3   2   20.14    2.64 
 -10  -3   2   31.65    2.57 
  -9  -3   2   25.36    2.52 
  -9  -3   2   30.20    2.89 
  -9  -3   2   28.61    2.52 
  -9  -3   2   26.73    2.67 
  -9  -3   2   29.12    2.50 
  -9  -3   2   29.82    2.72 
  -8  -3   2   19.00    1.72 
  -8  -3   2   19.50    1.88 
  -8  -3   2   19.74    1.90 
  -8  -3   2   17.71    1.99 
  -8  -3   2   16.35    1.68 
  -8  -3   2   19.31    1.74 
   7   3  -2   36.98    3.75 
  -7  -3   2   39.62    3.31 
  -7  -3   2   36.36    3.25 
  -7  -3   2   38.56    3.30 
  -7  -3   2   31.04    3.35 
  -7  -3   2   38.82    3.62 
  -7  -3   2   35.30    3.14 
  -6  -3   2   11.07    1.38 
  -6  -3   2    8.04    0.98 
  -6  -3   2    9.72    1.19 
   5   3  -2   75.77    6.53 
  -5  -3   2   66.80    6.03 
  -5  -3   2   71.62    6.04 
   4   3  -2    4.68    1.05 
  -4  -3   2    3.60    0.50 
  -4  -3   2    4.02    0.62 
  -4  -3   2    2.82    0.33 
  -4  -3   2    3.29    0.57 
   3   3  -2   16.94    1.73 
  -3  -3   2   14.44    1.46 
  -3  -3   2   13.75    1.41 
  -3  -3   2   15.51    1.29 
   2   3  -2   -0.11    0.32 
  -2  -3   2   -0.02    0.20 
  -2  -3   2    0.07    0.10 
  -2  -3   2   -0.40    0.32 
  -2  -3   2   -0.48    0.20 
   1   3  -2  153.77   12.86 
  -1  -3   2  156.20   12.71 
  -1  -3   2  155.61   12.73 
   0   3  -2    2.51    0.27 
   0  -3   2    2.72    0.27 
  -1   3  -2  314.96   26.38 
  -1   3  -2  346.35   26.37 
   1  -3   2  319.95   26.36 
   1  -3   2  309.27   26.37 
  -2   3  -2   50.84    4.85 
  -2   3  -2   56.67    4.41 
   2  -3   2   51.45    4.40 
   2  -3   2   53.40    5.01 
  -3   3  -2  193.41   16.01 
  -3   3  -2  197.14   16.33 
  -3   3  -2  197.88   15.99 
   3  -3   2  192.73   15.98 
  -4   3  -2   34.38    3.00 
  -4   3  -2   37.88    3.58 
  -5   3  -2   61.79    5.63 
  -5   3  -2   59.94    5.07 
 -10  -2   2    0.86    0.44 
 -10  -2   2    0.35    0.67 
 -10  -2   2    0.43    0.49 
 -10  -2   2    0.77    0.33 
 -10  -2   2    1.51    0.84 
  -9  -2   2    7.25    1.28 
  -9  -2   2    5.67    0.77 
  -9  -2   2    7.86    1.03 
  -9  -2   2    8.71    1.19 
  -9  -2   2    6.78    0.87 
  -8  -2   2    7.17    0.81 
  -8  -2   2    7.51    0.91 
  -8  -2   2    8.11    1.03 
  -8  -2   2    7.74    1.11 
  -8  -2   2    8.68    0.89 
  -7  -2   2   22.46    2.23 
  -7  -2   2   24.36    2.35 
  -7  -2   2   30.93    2.54 
  -7  -2   2   25.66    2.36 
   6   2  -2   48.79    4.64 
  -6  -2   2   44.69    4.07 
  -5  -2   2   82.40    6.90 
  -5  -2   2   81.06    6.89 
  -4  -2   2  269.72   21.80 
  -4  -2   2  267.35   21.53 
  -4  -2   2  250.68   21.56 
  -4  -2   2  272.54   21.66 
  -4  -2   2  255.97   21.62 
  -3  -2   2   49.41    4.05 
  -3  -2   2   52.50    4.16 
  -3  -2   2   42.02    4.11 
  -3  -2   2   52.04    4.27 
  -3  -2   2   49.15    4.14 
  -2  -2   2  341.57   29.47 
  -2  -2   2  377.08   29.35 
  -1  -2   2    0.95    0.30 
  -1  -2   2    1.03    0.16 
   0   2  -2   72.16    5.82 
   0  -2   2   68.49    5.81 
  -1   2  -2    0.64    0.13 
   1  -2   2    0.59    0.19 
  -2   2  -2   57.76    4.80 
  -3   2  -2   28.20    2.49 
  -3   2  -2   31.69    3.01 
  -3   2  -2   27.11    2.35 
  -4   2  -2   53.72    4.70 
  -4   2  -2   61.43    5.21 
  -5   2  -2   24.82    2.90 
 -10  -1   2    9.13    1.14 
 -10  -1   2   10.51    1.49 
 -10  -1   2    8.25    0.92 
 -10  -1   2    9.29    1.06 
 -10  -1   2    7.80    1.31 
  -9  -1   2    2.96    0.70 
  -9  -1   2    2.08    0.54 
  -9  -1   2    4.21    1.21 
  -9  -1   2    3.26    0.50 
  -9  -1   2    2.37    0.81 
  -8  -1   2    2.44    0.80 
  -8  -1   2    1.71    0.55 
  -8  -1   2    1.41    0.31 
  -8  -1   2    1.99    0.59 
  -8  -1   2    1.49    0.39 
  -7  -1   2    3.46    0.74 
  -7  -1   2    3.01    0.59 
  -6  -1   2   18.44    1.84 
  -5  -1   2  130.80   11.00 
  -5  -1   2  122.28   11.36 
  -5  -1   2  140.40   11.15 
  -5  -1   2  140.71   11.32 
  -4  -1   2   38.46    3.22 
  -4  -1   2   35.26    3.09 
  -4  -1   2   41.86    3.26 
  -4  -1   2   40.25    3.39 
  -4  -1   2   32.50    3.12 
  -3  -1   2  750.37   62.38 
  -3  -1   2  806.64   62.30 
  -3  -1   2  676.05   62.23 
  -3  -1   2  815.26   62.25 
  -2  -1   2   30.86    2.63 
  -2  -1   2   32.77    2.80 
  -1  -1   2  506.87   41.16 
  -1  -1   2  500.24   41.22 
   0   1  -2    1.04    0.13 
   0  -1   2    0.93    0.13 
  -1   1  -2  162.31   13.17 
   1  -1   2  151.21   13.18 
   1  -1   2  169.15   13.15 
  -3   1  -2    0.68    0.28 
  -3   1  -2    1.13    0.49 
  -3   1  -2    0.86    0.24 
  -4   1  -2    4.38    0.58 
  -5   1  -2    2.02    0.73 
  -5   1  -2    1.85    0.43 
   5  -1   2    4.17    0.87 
   5  -1   2    2.91    0.63 
  -6   1  -2    0.73    0.81 
  -6   1  -2    0.27    0.32 
   6  -1   2    0.79    0.47 
 -10   0   2    8.10    1.07 
 -10   0   2    8.49    0.88 
  -9   0   2   13.67    1.41 
  -9   0   2   17.26    1.59 
  -9   0   2   17.21    1.67 
  -9   0   2   17.34    2.27 
  -9   0   2   16.14    2.04 
  -8   0   2   17.00    1.72 
  -8   0   2   19.35    2.33 
  -8   0   2   18.93    1.85 
  -8   0   2   19.04    1.64 
  -8   0   2   17.54    1.94 
  -7   0   2   18.12    1.73 
  -7   0   2   12.67    1.56 
  -6   0   2    2.18    0.72 
  -5   0   2    6.20    1.06 
  -5   0   2    5.24    0.59 
  -5   0   2    7.41    0.85 
  -4   0   2    6.90    0.63 
  -4   0   2    5.49    0.98 
  -4   0   2    7.04    0.58 
  -4   0   2    6.81    0.82 
  -3   0   2    5.90    0.49 
  -3   0   2    5.82    0.68 
  -3   0   2    4.63    0.53 
  -3   0   2    6.06    0.86 
  -2   0   2  311.88   24.67 
  -2   0   2  278.19   24.52 
  -2   0   2  310.75   24.52 
  -1   0   2    1.33    0.15 
  -1   0   2    1.44    0.35 
   0   0  -2  120.21    9.82 
   0   0   2  115.48   10.06 
   0   0   2  123.80    9.82 
  -1   0  -2    3.59    0.32 
   1   0   2    3.69    0.32 
   1   0   2    3.21    0.48 
  -2   0  -2   34.41    2.87 
   2   0   2   35.32    3.02 
  -3   0  -2   21.12    1.88 
  -3   0  -2   19.67    1.72 
  -3   0  -2   20.70    1.83 
   3   0   2   22.18    2.01 
  -4   0  -2  242.87   21.36 
  -4   0  -2  255.55   21.40 
  -4   0  -2  265.58   21.25 
   4   0   2  276.74   21.58 
  -5   0  -2   21.99    2.08 
  -5   0  -2   24.53    2.24 
   5   0   2   22.98    2.27 
   5   0   2   22.68    2.37 
  -6   0  -2   49.95    4.34 
  -6   0  -2   43.06    4.08 
   6   0   2   48.61    4.34 
   6   0   2   48.25    4.47 
  -7   0  -2   19.16    2.59 
  -7   0  -2   18.93    1.95 
   7   0   2   20.22    2.24 
  -8   0  -2    4.30    0.79 
  -8   0  -2    4.20    0.61 
  -8   0  -2    3.39    0.57 
  -9   0  -2    0.83    0.24 
  -9   0  -2    1.45    0.45 
  -9   0  -2    0.66    0.45 
 -10   0  -2    5.80    0.86 
 -10   0  -2    6.37    0.67 
  -9   1   2    4.01    1.57 
  -9   1   2    4.29    0.72 
  -8   1   2   32.60    3.66 
  -8   1   2   32.97    3.22 
  -8   1   2   33.00    2.91 
  -7   1   2   45.23    4.12 
  -7   1   2   47.33    4.09 
  -6   1   2   56.57    5.48 
  -6   1   2   67.11    5.35 
  -5   1   2  299.64   25.61 
  -5   1   2  322.13   25.48 
  -5   1   2  307.56   25.35 
  -4   1   2   91.65    7.13 
  -4   1   2   84.43    6.97 
  -4   1   2   75.10    6.86 
  -3   1   2  295.72   25.26 
  -3   1   2  317.44   25.44 
  -3   1   2  324.15   25.24 
  -3   1   2  299.14   25.34 
  -2   1   2   10.70    1.12 
  -2   1   2    8.74    0.80 
   1  -1  -2   98.81    7.83 
  -1   1   2   96.10    7.86 
  -1   1   2   91.08    7.83 
   0  -1  -2   -0.19    0.05 
   0   1   2   -0.75    0.67 
   0   1   2   -0.16    0.05 
   0   1   2   -0.04    0.07 
  -1  -1  -2  263.69   22.19 
   1   1   2  278.97   22.34 
  -2  -1  -2    0.03    0.05 
  -2  -1  -2   -0.05    0.07 
   2   1   2    0.02    0.32 
  -3  -1  -2  307.64   25.30 
  -3  -1  -2  296.64   25.37 
  -3  -1  -2  288.34   25.37 
   3   1   2  327.06   25.56 
   3   1   2  329.86   25.48 
  -4  -1  -2   42.31    3.48 
  -4  -1  -2   42.48    3.63 
  -4  -1  -2   40.46    3.61 
   4   1   2   42.97    3.87 
   4   1   2   43.68    3.76 
  -5  -1  -2   72.38    6.31 
  -5  -1  -2   72.74    6.27 
   5   1   2   78.13    6.47 
   5   1   2   75.10    6.60 
  -6  -1  -2   51.77    4.32 
  -6  -1  -2   48.90    4.19 
   6   1   2   46.57    4.41 
   6   1   2   44.80    4.58 
  -7  -1  -2   48.16    4.26 
  -7  -1  -2   47.14    4.31 
  -7  -1  -2   52.68    4.62 
   7   1   2   48.60    4.62 
  -8  -1  -2   36.02    3.31 
  -8  -1  -2   39.75    3.34 
  -8  -1  -2   38.81    3.48 
  -9  -1  -2    9.26    1.11 
  -9  -1  -2    8.80    1.00 
  -9  -1  -2    9.98    1.22 
  -9  -1  -2    9.39    0.94 
 -10  -1  -2    9.12    1.12 
 -10  -1  -2   10.17    1.14 
 -10  -1  -2    9.04    0.94 
  -7   2   2   17.83    2.39 
  -6   2   2   49.00    4.09 
  -6   2   2   44.18    4.25 
  -5   2   2  109.50    9.25 
  -5   2   2  103.75    8.97 
  -5   2   2  113.83    9.10 
  -4   2   2  218.84   18.05 
  -4   2   2  215.04   18.14 
  -4   2   2  227.59   18.28 
  -3   2   2  108.86    8.27 
  -3   2   2   86.76    8.04 
  -3   2   2   98.95    8.12 
  -2   2   2  584.11   46.01 
  -2   2   2  537.83   45.80 
   1  -2  -2   29.17    2.17 
  -1   2   2   24.40    2.17 
  -1   2   2   26.53    2.18 
  -1   2   2   25.04    2.18 
   0  -2  -2   29.20    2.23 
   0   2   2   27.27    2.23 
   0   2   2   25.93    2.23 
   0   2   2   30.92    3.13 
   0   2   2   24.25    2.23 
  -1  -2  -2    1.70    0.17 
  -1  -2  -2    1.78    0.19 
   1   2   2    2.28    0.59 
   1   2   2    1.20    0.16 
  -2  -2  -2    2.27    0.39 
  -2  -2  -2    2.02    0.25 
   2   2   2    2.21    0.45 
   2   2   2    2.55    0.64 
  -3  -2  -2   -0.32    0.19 
  -3  -2  -2   -0.14    0.08 
  -3  -2  -2   -0.12    0.25 
   3   2   2   -0.13    0.30 
   3   2   2   -0.36    0.36 
  -4  -2  -2    0.76    0.14 
  -4  -2  -2    0.77    0.30 
   4   2   2    0.76    0.57 
   4   2   2    0.85    0.47 
  -5  -2  -2    0.55    0.32 
  -5  -2  -2    1.15    0.42 
   5   2   2    0.85    0.60 
   5   2   2    0.99    0.51 
  -6  -2  -2   32.25    2.84 
  -6  -2  -2   28.97    2.75 
   6   2   2   29.68    3.23 
   6   2   2   30.24    3.01 
  -7  -2  -2   16.68    1.90 
  -7  -2  -2   12.70    1.52 
  -7  -2  -2   12.02    1.37 
  -7  -2  -2   14.74    1.53 
  -7  -2  -2   16.56    1.63 
   7   2   2   16.44    1.99 
  -8  -2  -2   50.86    4.48 
  -8  -2  -2   47.32    4.28 
  -8  -2  -2   52.99    4.28 
  -8  -2  -2   47.17    4.21 
  -8  -2  -2   53.51    4.46 
  -8  -2  -2   49.40    4.30 
  -9  -2  -2   35.59    3.17 
  -9  -2  -2   42.06    3.54 
  -9  -2  -2   37.68    3.36 
  -9  -2  -2   31.32    3.11 
  -9  -2  -2   39.41    3.22 
 -10  -2  -2   35.95    2.80 
 -10  -2  -2   33.01    2.81 
 -10  -2  -2   29.27    2.94 
 -10  -2  -2   30.15    2.86 
  -5   3   2    0.21    0.18 
  -5   3   2    0.22    0.47 
  -4   3   2   21.06    2.00 
  -4   3   2   18.34    1.69 
  -4   3   2   20.41    1.82 
  -3   3   2   75.32    6.02 
  -3   3   2   65.28    5.77 
  -2   3   2   47.68    3.70 
  -2   3   2   44.44    3.72 
  -2   3   2   43.08    3.71 
   1  -3  -2  426.40   32.08 
  -1   3   2  384.23   32.08 
  -1   3   2  367.84   32.08 
   0  -3  -2   15.67    1.18 
   0   3   2   13.99    1.18 
   0   3   2   13.26    1.18 
   0   3   2   11.05    2.16 
  -1  -3  -2  386.20   31.58 
  -2  -3  -2    0.63    0.26 
  -2  -3  -2    0.70    0.15 
   2   3   2    0.75    0.15 
   2   3   2    1.14    0.55 
   2   3   2    0.54    0.35 
  -3  -3  -2  376.59   29.97 
  -3  -3  -2  344.82   30.03 
  -3  -3  -2  364.51   30.06 
   3   3   2  379.02   30.35 
   3   3   2  369.20   30.18 
  -4  -3  -2    5.13    0.67 
  -4  -3  -2    4.49    0.45 
  -4  -3  -2    4.81    0.71 
   4   3   2    5.15    0.84 
   4   3   2    4.98    1.03 
  -5  -3  -2  103.09    8.65 
  -5  -3  -2  103.32    8.67 
   5   3   2  101.49    9.11 
   5   3   2  105.63    8.89 
  -6  -3  -2    3.93    0.67 
  -6  -3  -2    5.64    0.90 
  -6  -3  -2    4.39    0.74 
   6   3   2    4.61    1.82 
   6   3   2    5.84    1.12 
  -7  -3  -2    0.07    0.23 
  -7  -3  -2    0.59    0.49 
  -7  -3  -2    0.45    0.64 
  -7  -3  -2    0.11    0.32 
  -7  -3  -2    0.57    0.34 
   7   3   2   -0.35    0.64 
  -8  -3  -2    2.28    0.46 
  -8  -3  -2    2.06    1.08 
  -8  -3  -2    1.93    0.38 
  -8  -3  -2    1.65    0.53 
  -8  -3  -2    1.73    0.44 
  -8  -3  -2    1.97    0.76 
  -8  -3  -2    2.30    0.59 
  -8  -3  -2    1.79    0.45 
  -9  -3  -2   23.93    2.62 
  -9  -3  -2   21.98    1.85 
  -9  -3  -2   21.83    1.88 
  -9  -3  -2   19.85    1.91 
  -9  -3  -2   17.50    1.88 
  -9  -3  -2   19.55    2.20 
  -9  -3  -2   18.98    2.03 
 -10  -3  -2   19.43    2.10 
 -10  -3  -2   18.27    1.63 
 -10  -3  -2   16.19    1.50 
 -10  -3  -2   15.45    1.53 
 -10  -3  -2   14.34    1.50 
 -10  -3  -2   15.96    1.67 
  -6   4   2   54.55    4.70 
  -5   4   2   52.90    4.43 
  -4   4   2   25.21    2.17 
  -4   4   2   25.67    2.18 
  -3   4   2    4.29    0.48 
  -3   4   2    4.25    0.46 
  -2   4   2   26.83    2.33 
  -2   4   2   28.67    2.35 
  -1   4   2    9.95    0.89 
   0  -4  -2  249.94   20.19 
   0   4   2  243.56   20.19 
  -1  -4  -2    5.69    0.49 
   1   4   2    4.24    1.12 
  -2  -4  -2   90.55    6.61 
  -2  -4  -2   79.42    6.56 
  -2  -4  -2   74.17    6.50 
   2   4   2   77.15    6.95 
   2   4   2   73.56    6.71 
  -3  -4  -2   15.30    1.32 
  -3  -4  -2   15.57    1.46 
  -3  -4  -2   16.40    1.47 
   3   4   2   15.20    1.63 
   3   4   2   14.13    1.82 
  -4  -4  -2  127.99   11.25 
  -4  -4  -2  149.43   11.41 
  -4  -4  -2  138.81   11.36 
   4   4   2  133.58   11.81 
   4   4   2  135.17   11.57 
  -5  -4  -2   25.44    2.22 
  -5  -4  -2   24.40    2.21 
   5   4   2   21.58    2.44 
   5   4   2   20.45    2.66 
  -6  -4  -2   91.78    8.12 
  -6  -4  -2  107.90    8.39 
  -6  -4  -2   91.77    8.25 
  -6  -4  -2  104.68    8.38 
   6   4   2   97.95    8.68 
  -7  -4  -2   30.24    3.03 
  -7  -4  -2   32.11    2.85 
  -7  -4  -2   33.36    3.00 
  -7  -4  -2   31.56    2.99 
  -7  -4  -2   34.64    3.08 
  -7  -4  -2   32.37    2.90 
   7   4   2   37.15    3.61 
  -8  -4  -2   32.13    2.77 
  -8  -4  -2   27.32    2.53 
  -8  -4  -2   28.62    2.55 
  -8  -4  -2   28.80    2.71 
  -8  -4  -2   27.64    2.59 
  -8  -4  -2   31.91    2.89 
  -8  -4  -2   27.94    2.57 
  -9  -4  -2    7.76    0.89 
  -9  -4  -2    6.35    0.76 
  -9  -4  -2    7.02    0.88 
  -9  -4  -2    6.50    1.23 
  -9  -4  -2    7.01    0.83 
  -9  -4  -2    7.63    1.02 
  -9  -4  -2    6.62    0.83 
  -9  -4  -2    8.71    1.20 
 -10  -4  -2    1.87    1.03 
 -10  -4  -2    2.90    0.64 
 -10  -4  -2    3.18    0.51 
 -10  -4  -2    3.14    0.51 
 -10  -4  -2    3.18    0.53 
 -10  -4  -2    2.61    0.42 
 -10  -4  -2    3.02    0.68 
  10   4   2    3.56    0.73 
  -6   5   2   65.09    5.50 
  -5   5   2   89.80    7.16 
  -5   5   2   81.46    7.13 
  -5   5   2   85.22    7.11 
  -4   5   2   74.58    6.00 
  -4   5   2   69.79    6.00 
  -3   5   2  173.35   14.40 
  -3   5   2  177.43   14.40 
  -2   5   2   31.01    2.65 
  -2   5   2   32.03    2.66 
   1  -5  -2  170.07   13.44 
  -1   5   2  157.48   13.42 
  -1   5   2  163.89   13.43 
   0  -5  -2    9.40    0.84 
   0  -5  -2    9.04    0.92 
   0   5   2    9.47    0.85 
   0   5   2    7.97    0.85 
  -1  -5  -2   91.08    7.15 
  -1  -5  -2   82.68    7.17 
   1   5   2   85.53    7.92 
  -2  -5  -2   -0.03    0.22 
  -2  -5  -2   -0.37    0.27 
   2   5   2    0.13    0.65 
   2   5   2   -0.31    0.21 
  -3  -5  -2    9.51    1.09 
  -3  -5  -2    9.95    1.05 
  -4  -5  -2    0.66    0.36 
  -4  -5  -2    0.54    0.39 
   4   5   2    0.70    0.65 
   4   5   2    0.15    0.44 
  -5  -5  -2   53.67    4.51 
  -5  -5  -2   56.80    4.58 
   5   5   2   48.87    4.82 
   5   5   2   46.33    5.10 
  -6  -5  -2   11.69    1.20 
  -6  -5  -2   16.64    1.63 
  -6  -5  -2   12.03    1.36 
  -6  -5  -2   16.87    1.62 
   6   5   2   12.02    1.92 
  -7  -5  -2  147.24   12.43 
  -7  -5  -2  137.52   12.37 
  -7  -5  -2  166.22   12.46 
  -7  -5  -2  151.22   12.67 
  -7  -5  -2  140.65   12.41 
  -7  -5  -2  153.28   12.54 
  -7  -5  -2  152.23   12.57 
  -7  -5  -2  160.44   12.60 
  -7  -5  -2  150.83   12.69 
  -7  -5  -2  156.91   12.49 
   7   5   2  136.15   13.06 
  -8  -5  -2   25.27    2.34 
  -8  -5  -2   26.79    2.40 
  -8  -5  -2   22.58    2.31 
  -8  -5  -2   26.81    2.48 
  -8  -5  -2   32.94    2.58 
  -8  -5  -2   24.81    2.27 
  -8  -5  -2   27.33    2.35 
  -8  -5  -2   26.19    2.60 
  -9  -5  -2   56.62    5.37 
  -9  -5  -2   60.15    5.29 
  -9  -5  -2   65.53    5.42 
  -9  -5  -2   62.83    5.26 
  -9  -5  -2   62.15    5.25 
  -9  -5  -2   60.95    5.20 
  -9  -5  -2   66.26    5.27 
  -9  -5  -2   65.30    5.54 
   9   5   2   60.18    5.40 
 -10  -5  -2   15.16    2.28 
 -10  -5  -2   20.64    1.91 
 -10  -5  -2   22.45    1.91 
 -10  -5  -2   20.83    1.90 
 -10  -5  -2   22.17    1.86 
 -10  -5  -2   22.57    1.92 
 -10  -5  -2   20.28    2.01 
  10   5   2   21.87    2.04 
   6  -6  -2    0.24    0.35 
  -6   6   2    0.16    0.38 
  -6   6   2    0.86    0.55 
  -6   6   2    0.40    0.39 
   5  -6  -2   15.69    1.45 
  -5   6   2   14.52    1.60 
  -5   6   2   15.22    1.49 
  -5   6   2   14.03    1.45 
  -5   6   2   16.65    1.48 
   4  -6  -2   29.54    2.63 
  -4   6   2   29.56    2.62 
  -4   6   2   30.48    2.63 
  -4   6   2   31.82    2.71 
  -4   6   2   30.17    2.76 
   3  -6  -2   58.41    4.93 
  -3   6   2   61.48    4.93 
  -3   6   2   58.74    5.08 
  -3   6   2   57.17    4.92 
   2  -6  -2  159.72   12.70 
  -2   6   2  153.77   12.69 
  -2   6   2  149.48   12.69 
   1  -6  -2   59.34    4.85 
  -1   6   2   60.61    4.85 
  -1   6   2   54.89    4.83 
   0  -6  -2  228.57   17.45 
   0  -6  -2  221.61   17.49 
   0   6   2  203.00   17.45 
   0   6   2  197.71   17.42 
  -1  -6  -2    8.83    0.92 
  -1  -6  -2    9.56    0.83 
   1   6   2    7.20    0.76 
  -2  -6  -2  181.82   14.82 
  -2  -6  -2  194.91   14.79 
   2   6   2  160.35   15.48 
  -3  -6  -2    0.14    0.33 
   3   6   2   -0.27    0.67 
  -4  -6  -2   62.23    5.25 
   4   6   2   61.96    5.60 
   4   6   2   59.75    6.00 
  -5  -6  -2    0.19    0.19 
  -5  -6  -2    0.54    0.45 
  -5  -6  -2    0.26    0.25 
   5   6   2    0.27    0.58 
  -6  -6  -2    1.10    0.39 
  -6  -6  -2    1.42    0.62 
  -6  -6  -2    1.72    0.32 
  -6  -6  -2    1.98    0.48 
  -6  -6  -2    1.74    0.47 
  -6  -6  -2    1.32    0.29 
   6   6   2    1.28    0.84 
  -7  -6  -2    2.43    0.54 
  -7  -6  -2    1.90    0.52 
  -7  -6  -2    2.67    0.54 
  -7  -6  -2    2.93    0.51 
  -7  -6  -2    1.85    0.38 
  -7  -6  -2    2.75    0.79 
  -7  -6  -2    1.60    0.49 
  -7  -6  -2    1.81    0.35 
  -7  -6  -2    2.13    0.39 
  -8  -6  -2   29.43    2.41 
  -8  -6  -2   27.32    2.62 
  -8  -6  -2   25.47    2.42 
  -8  -6  -2   30.02    2.69 
  -8  -6  -2   28.45    2.46 
  -8  -6  -2   25.19    2.50 
  -8  -6  -2   24.80    2.55 
  -8  -6  -2   29.35    2.47 
   8   6   2   29.08    2.69 
  -9  -6  -2   12.37    1.23 
  -9  -6  -2   10.06    1.55 
  -9  -6  -2   12.13    1.17 
  -9  -6  -2   13.56    1.22 
  -9  -6  -2   11.89    1.23 
  -9  -6  -2   13.86    1.48 
  -9  -6  -2   10.88    1.29 
  -9  -6  -2   12.20    1.27 
   9   6   2   13.11    1.44 
 -10  -6  -2   12.46    1.29 
 -10  -6  -2   13.22    1.90 
 -10  -6  -2   15.65    1.34 
 -10  -6  -2   14.23    1.27 
  10   6   2   12.64    1.60 
  10   6   2   12.93    1.50 
  -6   7   2   31.75    2.98 
  -6   7   2   28.30    2.74 
   5  -7  -2    7.62    0.93 
  -5   7   2    7.77    0.94 
  -5   7   2    8.72    0.99 
  -5   7   2    7.50    0.96 
  -5   7   2    8.33    1.23 
   4  -7  -2    1.21    0.38 
  -4   7   2    1.01    0.38 
  -4   7   2    0.69    0.34 
  -4   7   2    1.42    0.40 
  -4   7   2    1.10    0.56 
   3  -7  -2    5.68    0.74 
  -3   7   2    6.69    0.75 
  -3   7   2    7.25    1.07 
  -3   7   2    5.90    0.71 
  -3   7   2    5.97    0.76 
   2  -7  -2   11.47    1.17 
  -2   7   2   13.30    1.19 
  -2   7   2   12.63    1.54 
  -2   7   2   12.10    1.16 
   1  -7  -2   97.12    7.67 
  -1   7   2   91.66    7.66 
  -1   7   2   89.06    7.67 
   0  -7  -2    5.54    0.64 
   0   7   2    5.66    0.59 
  -1  -7  -2   82.89    6.49 
   1   7   2   73.50    6.44 
  -2  -7  -2    5.30    0.71 
  -3  -7  -2  129.67    9.57 
   3   7   2   93.44   10.58 
  -4  -7  -2    0.76    0.46 
  -4  -7  -2    0.29    0.24 
  -5  -7  -2  153.63   13.78 
  -5  -7  -2  180.98   13.93 
  -5  -7  -2  173.04   13.66 
  -5  -7  -2  159.24   13.72 
  -6  -7  -2    6.23    0.76 
  -6  -7  -2    6.88    0.92 
  -6  -7  -2    8.09    0.78 
  -6  -7  -2    8.99    1.28 
  -6  -7  -2    6.38    0.81 
  -6  -7  -2    7.92    0.94 
  -6  -7  -2    6.16    0.95 
   6   7   2    5.47    1.01 
  -7  -7  -2   39.78    3.46 
  -7  -7  -2   41.20    3.60 
  -7  -7  -2   41.69    3.54 
  -7  -7  -2   40.02    3.65 
  -7  -7  -2   40.84    3.60 
   7   7   2   40.20    3.78 
  -8  -7  -2    5.64    0.76 
  -8  -7  -2    4.59    0.75 
  -8  -7  -2    5.07    0.85 
  -8  -7  -2    6.03    0.85 
  -8  -7  -2    5.79    0.67 
  -8  -7  -2    5.87    0.70 
   8   7   2    5.05    0.97 
  -9  -7  -2    4.91    0.72 
  -9  -7  -2    3.07    0.61 
  -9  -7  -2    3.39    0.49 
  -9  -7  -2    3.34    0.56 
  -9  -7  -2    3.33    0.47 
  -9  -7  -2    2.62    0.66 
  -9  -7  -2    3.32    0.58 
   9   7   2    2.93    0.72 
  -7   8   2   21.77    2.15 
  -7   8   2   29.55    2.74 
  -6   8   2   17.45    1.59 
  -6   8   2   13.24    1.58 
  -6   8   2   15.93    2.06 
  -5   8   2   28.93    2.82 
  -5   8   2   29.90    2.78 
  -5   8   2   30.11    2.78 
  -5   8   2   36.45    3.15 
   4  -8  -2   22.47    2.11 
  -4   8   2   21.74    2.12 
  -4   8   2   24.08    2.17 
  -4   8   2   24.21    2.14 
  -4   8   2   23.76    2.51 
   3  -8  -2   17.50    1.66 
  -3   8   2   18.83    2.12 
  -3   8   2   17.12    1.70 
  -3   8   2   17.59    1.69 
  -3   8   2   17.82    1.65 
   2  -8  -2   11.14    1.16 
  -2   8   2   11.19    1.17 
  -2   8   2   13.31    1.72 
  -2   8   2   11.98    1.16 
  -2   8   2   11.87    1.19 
   1  -8  -2    3.77    0.52 
  -1   8   2    3.10    0.88 
  -1   8   2    3.12    0.47 
   0  -8  -2   22.51    2.06 
   0   8   2   24.33    2.05 
  -1  -8  -2    1.05    0.39 
  -1  -8  -2    0.82    0.30 
   1   8   2    0.71    0.24 
  -2  -8  -2    9.61    1.16 
  -3  -8  -2   -0.08    0.42 
  -4  -8  -2   37.62    3.28 
  -4  -8  -2   45.86    3.57 
  -4  -8  -2   37.05    3.40 
  -4  -8  -2   37.84    3.55 
  -5  -8  -2    4.57    0.74 
  -5  -8  -2    6.46    0.68 
  -5  -8  -2    6.36    0.78 
  -5  -8  -2    6.12    0.55 
  -5  -8  -2    7.70    1.07 
  -5  -8  -2    4.04    0.69 
  -5  -8  -2    5.08    1.10 
  -5  -8  -2    4.18    0.73 
   5   8   2    5.11    0.96 
  -6  -8  -2  119.40   10.15 
  -6  -8  -2  115.38   10.23 
  -6  -8  -2  128.77   10.29 
  -6  -8  -2  119.12   10.26 
  -6  -8  -2  125.63   10.14 
  -6  -8  -2  122.02   10.21 
   6   8   2  128.73   10.46 
  -7  -8  -2   12.56    1.24 
  -7  -8  -2   11.74    1.40 
  -7  -8  -2   13.48    1.41 
  -7  -8  -2   14.86    1.38 
  -7  -8  -2   11.57    1.30 
   7   8   2   14.11    1.70 
  -8  -8  -2   72.73    6.43 
  -8  -8  -2   73.93    6.46 
  -8  -8  -2   73.25    6.43 
  -8  -8  -2   80.39    6.33 
  -8  -8  -2   81.99    6.42 
   8   8   2   73.06    6.56 
  -9  -8  -2   13.11    1.23 
  -9  -8  -2   12.06    1.20 
  -9  -8  -2   11.70    1.30 
   9   8   2   12.64    1.40 
   9   8   2   11.51    1.32 
  -7   9   2    0.96    0.38 
  -6   9   2   13.98    1.83 
  -6   9   2   10.13    1.22 
  -5   9   2    4.46    0.70 
  -5   9   2    3.70    0.72 
  -5   9   2    3.65    1.04 
  -4   9   2   33.16    3.23 
  -4   9   2   29.48    2.81 
  -4   9   2   31.43    2.79 
  -4   9   2   30.58    2.81 
   3  -9  -2   26.08    2.61 
  -3   9   2   30.86    2.70 
  -3   9   2   31.46    2.66 
  -3   9   2   30.86    2.73 
  -3   9   2   28.94    3.11 
   2  -9  -2   17.11    1.83 
  -2   9   2   23.71    2.49 
  -2   9   2   20.57    1.84 
  -2   9   2   20.28    1.90 
   1  -9  -2   58.25    4.97 
   1  -9  -2   52.83    4.86 
  -1   9   2   59.38    4.91 
  -1   9   2   55.46    5.35 
  -1   9   2   62.04    4.88 
   0  -9  -2   12.79    1.36 
   0  -9  -2   11.32    1.20 
   0   9   2   11.04    1.06 
   0   9   2   14.42    1.19 
  -1  -9  -2   68.90    5.63 
  -1  -9  -2   62.02    5.51 
   1   9   2   65.72    5.42 
  -2  -9  -2    1.65    0.51 
  -2  -9  -2    1.32    0.50 
   2   9   2    2.05    0.28 
  -3  -9  -2   29.30    2.80 
  -3  -9  -2   30.14    2.83 
   3   9   2   36.31    3.84 
  -4  -9  -2    0.27    0.16 
  -4  -9  -2   -0.10    0.46 
  -4  -9  -2   -0.06    0.31 
  -4  -9  -2   -0.16    0.38 
  -4  -9  -2    0.17    0.40 
   4   9   2   -0.07    0.67 
  -5  -9  -2   10.37    1.08 
  -5  -9  -2    5.60    1.11 
  -5  -9  -2    8.96    1.08 
  -5  -9  -2    8.70    0.99 
  -5  -9  -2    7.46    0.97 
  -5  -9  -2    8.54    0.79 
   5   9   2   10.65    1.49 
  -6  -9  -2    0.26    0.23 
  -6  -9  -2    0.41    0.42 
  -6  -9  -2    0.25    0.33 
  -6  -9  -2    0.35    0.34 
   6   9   2    0.99    0.77 
  -7  -9  -2   35.06    3.40 
  -7  -9  -2   39.24    3.46 
  -7  -9  -2   41.14    3.42 
  -7  -9  -2   39.74    3.47 
   7   9   2   40.60    3.70 
   7   9   2   39.02    3.65 
  -8  -9  -2    4.43    0.70 
  -8  -9  -2    6.00    0.78 
  -8  -9  -2    4.59    0.71 
  -8  -9  -2    4.84    0.70 
   8   9   2    5.95    0.91 
   8   9   2    5.38    0.98 
  -7  10   2    4.99    0.67 
  -6  10   2    0.13    0.42 
  -5  10   2    0.37    0.50 
  -5  10   2    0.32    0.86 
   4 -10  -2    5.28    0.86 
  -4  10   2    6.32    0.92 
  -4  10   2    7.08    1.46 
  -4  10   2    7.38    1.07 
   3 -10  -2    9.41    1.23 
  -3  10   2   11.71    1.17 
  -3  10   2   10.57    1.37 
  -3  10   2    9.94    1.75 
  -3  10   2    8.42    1.11 
   2 -10  -2   21.09    2.48 
   2 -10  -2   25.30    2.50 
  -2  10   2   29.17    2.59 
  -2  10   2   25.45    3.13 
  -2  10   2   27.44    2.45 
  -2  10   2   28.84    2.46 
  -2  10   2   28.36    2.44 
   1 -10  -2   12.49    1.42 
   1 -10  -2   13.59    1.56 
  -1  10   2   14.85    1.77 
  -1  10   2   16.71    1.48 
  -1  10   2   16.09    1.58 
  -1  10   2   15.17    1.54 
   0 -10  -2   43.71    3.89 
   0 -10  -2   36.29    3.77 
   0  10   2   47.45    3.79 
   0  10   2   49.42    3.88 
  -1 -10  -2    6.49    0.98 
  -1 -10  -2    5.40    0.79 
   1  10   2    7.78    0.68 
  -2 -10  -2   50.42    4.63 
   2  10   2   55.68    4.43 
  -3 -10  -2    2.21    0.55 
  -3 -10  -2    2.79    0.41 
  -3 -10  -2    2.50    0.58 
  -3 -10  -2    2.41    0.62 
   3  10   2    4.57    0.45 
  -4 -10  -2   76.18    6.63 
  -4 -10  -2   72.50    6.71 
  -4 -10  -2   83.75    6.49 
   4  10   2   81.56    6.93 
  -5 -10  -2    0.20    0.30 
  -5 -10  -2    0.31    0.46 
  -5 -10  -2    0.16    0.16 
  -5 -10  -2    0.08    0.48 
   5  10   2    0.11    0.66 
  -6 -10  -2   34.14    2.71 
  -6 -10  -2   33.31    2.84 
  -6 -10  -2   29.16    2.76 
  -6 -10  -2   28.41    2.82 
   6  10   2   29.35    3.00 
  -7 -10  -2    0.54    0.29 
  -7 -10  -2    0.68    0.37 
   7  10   2    0.77    0.57 
  -8 -10  -2    0.57    0.32 
   8  10   2    0.91    0.51 
  -6  11   2   14.77    1.37 
  -6  11   2   12.85    1.33 
  -5  11   2    4.96    0.79 
  -5  11   2    3.85    0.63 
   4 -11  -2    8.47    0.99 
  -4  11   2    9.40    1.66 
  -4  11   2    7.96    0.97 
  -4  11   2    7.13    1.20 
   3 -11  -2    2.52    0.58 
  -3  11   2    2.24    0.58 
  -3  11   2    2.54    0.76 
  -3  11   2    2.38    0.52 
  -3  11   2    1.37    1.05 
   2 -11  -2    1.04    0.48 
  -2  11   2    0.43    0.39 
  -2  11   2    1.32    0.53 
  -2  11   2    0.77    0.64 
  -2  11   2    0.76    1.07 
   1 -11  -2    2.10    0.60 
  -1  11   2    2.50    0.49 
  -1  11   2    3.09    0.68 
   0 -11  -2   -0.22    0.41 
   0  11   2    1.94    0.57 
  -1 -11  -2    2.49    0.56 
   1  11   2    1.04    0.24 
  -2 -11  -2    1.24    0.47 
   2  11   2    0.85    0.24 
   2  11   2    1.25    0.25 
  -3 -11  -2   42.27    3.60 
  -3 -11  -2   42.11    3.82 
   3  11   2   44.90    3.62 
  -4 -11  -2    0.38    0.15 
  -4 -11  -2    0.22    0.41 
  -4 -11  -2    0.19    0.25 
   4  11   2    0.11    0.74 
   4  11   2    0.29    0.19 
  -5 -11  -2   86.78    6.80 
  -5 -11  -2   70.37    6.88 
  -5 -11  -2   86.69    6.68 
   5  11   2   80.37    7.06 
   5  11   2   79.48    6.69 
  -6 -11  -2    0.76    0.32 
   6  11   2    0.71    0.65 
  -7 -11  -2   51.29    3.97 
   7  11   2   40.99    4.09 
  -5  12   2   15.80    1.44 
  -5  12   2   13.93    1.44 
   4 -12  -2    9.52    1.19 
  -4  12   2   11.16    1.26 
  -4  12   2   13.05    1.34 
   3 -12  -2   14.03    1.43 
  -3  12   2   14.01    1.63 
  -3  12   2   15.79    1.60 
   2 -12  -2   19.83    1.87 
  -2  12   2   19.44    2.01 
   1 -12  -2   12.34    1.29 
  -1  12   2   10.20    1.45 
   0 -12  -2   12.82    1.37 
  -1 -12  -2    2.81    0.55 
  -2 -12  -2    2.01    0.50 
   2  12   2    2.33    0.33 
  -3 -12  -2   -0.12    0.15 
  -3 -12  -2    0.18    0.37 
   3  12   2    0.06    0.19 
  -4 -12  -2    6.66    0.63 
  -4 -12  -2    5.51    0.87 
   4  12   2    6.52    0.66 
  -5 -12  -2    0.09    0.33 
   5  12   2    0.13    0.17 
   5  12   2    0.82    0.60 
   6  12   2   11.13    1.39 
  -3  13   2    1.47    0.47 
  -3  13   2    2.17    0.54 
   2 -13  -2    3.18    0.51 
  -2  13   2    4.01    0.63 
   1 -13  -2    2.82    0.51 
   0 -13  -2    7.17    0.88 
  -1 -13  -2   18.06    1.70 
  -2 -13  -2    7.67    0.91 
  -3 -13  -2   34.25    3.00 
  -3 -13  -2   34.34    2.87 
  -4 -13  -2    0.79    0.17 
   5  12  -3   -0.21    0.40 
   4  12  -3   12.96    1.36 
   4  12  -3   12.52    1.57 
  -4 -12   3   17.68    1.48 
  -4 -12   3   18.03    1.34 
   3  12  -3   -0.20    0.50 
  -3 -12   3    1.50    0.22 
  -3 -12   3    1.46    0.41 
   2  12  -3   27.84    2.69 
  -2 -12   3   29.75    2.57 
   1  12  -3    3.21    0.77 
  -1 -12   3    5.41    0.68 
   0 -12   3   15.12    1.43 
  -1  12  -3    1.09    0.50 
  -2  12  -3    0.76    0.49 
  -3  12  -3    0.35    0.43 
  -3  12  -3    0.40    0.45 
  -4  12  -3    0.52    0.39 
  -4  12  -3    0.48    0.39 
   6  11  -3   -0.17    0.46 
   6  11  -3   -0.04    0.17 
  -6 -11   3   -0.23    0.23 
   5  11  -3    0.49    0.21 
   5  11  -3    0.58    0.62 
  -5 -11   3    0.18    0.33 
  -5 -11   3    0.47    0.15 
   4  11  -3    0.25    0.23 
   4  11  -3    0.19    0.67 
  -4 -11   3    0.05    0.14 
  -4 -11   3    0.00    0.32 
   3  11  -3    7.24    1.43 
   3  11  -3   10.13    1.03 
  -3 -11   3   11.08    1.16 
  -3 -11   3   11.25    0.96 
   2  11  -3    1.26    0.31 
   2  11  -3    0.77    0.72 
  -2 -11   3    2.71    0.52 
   1  11  -3   42.66    4.50 
  -1 -11   3   57.21    4.37 
   0  11  -3   11.01    1.54 
   0 -11   3   14.80    1.36 
  -1  11  -3   40.68    3.64 
  -2  11  -3   15.55    1.74 
  -2  11  -3   15.95    1.74 
  -3  11  -3    6.50    0.92 
  -3  11  -3    9.15    1.18 
  -3  11  -3    6.10    1.46 
  -4  11  -3    1.30    0.50 
  -4  11  -3    1.35    0.56 
  -5  11  -3   -0.36    0.38 
  -5  11  -3   -0.40    0.39 
   7  10  -3    1.19    0.53 
   7  10  -3    0.86    0.53 
  -7 -10   3    1.15    0.34 
   6  10  -3   22.53    2.24 
  -6 -10   3   21.08    1.99 
   5  10  -3    0.11    0.75 
   5  10  -3    0.01    0.69 
  -5 -10   3   -0.15    0.13 
  -5 -10   3   -0.16    0.32 
   4  10  -3    7.38    0.78 
   4  10  -3    8.85    1.40 
  -4 -10   3    7.33    0.73 
  -4 -10   3    7.10    0.96 
   3  10  -3    0.12    0.22 
   3  10  -3    0.31    0.73 
  -3 -10   3    0.21    0.16 
  -3 -10   3    0.28    0.37 
   2  10  -3    5.36    1.22 
   2  10  -3    8.50    0.79 
  -2 -10   3    7.47    0.96 
   1  10  -3    0.41    0.68 
   1  10  -3    0.41    0.23 
  -1 -10   3    0.72    0.37 
  -1 -10   3    1.10    0.73 
   0  10  -3   22.72    2.61 
   0  10  -3   25.69    2.52 
   0 -10   3   25.55    2.78 
   0 -10   3   31.14    2.46 
  -1  10  -3   15.09    1.78 
   1 -10   3   16.83    1.61 
  -2  10  -3   25.41    2.50 
  -2  10  -3   26.79    2.31 
  -2  10  -3   24.37    2.46 
  -3  10  -3   14.70    1.70 
  -3  10  -3   16.43    2.35 
  -3  10  -3   13.89    1.64 
  -4  10  -3    5.41    0.81 
  -4  10  -3    7.63    1.11 
  -4  10  -3    3.89    1.28 
  -5  10  -3   12.53    1.34 
  -5  10  -3   11.96    1.36 
  -5  10  -3   12.15    1.86 
  -6  10  -3    2.54    0.51 
   8   9  -3    0.59    0.55 
   8   9  -3    1.32    0.48 
  -8  -9   3    1.90    0.36 
  -8  -9   3    0.81    0.36 
   7   9  -3   13.05    1.68 
   7   9  -3   13.30    1.57 
  -7  -9   3   12.74    1.38 
  -7  -9   3   14.26    1.44 
  -7  -9   3   13.87    1.35 
   6   9  -3    0.87    0.86 
   6   9  -3    0.85    0.74 
  -6  -9   3    0.26    0.49 
  -6  -9   3    1.34    0.46 
   5   9  -3   22.04    2.18 
   5   9  -3   16.47    2.23 
  -5  -9   3   17.79    1.87 
  -5  -9   3   18.50    1.86 
  -5  -9   3   18.16    1.60 
   4   9  -3   -1.29    0.67 
   4   9  -3   -0.94    0.84 
  -4  -9   3    0.01    0.45 
  -4  -9   3   -0.67    0.70 
  -4  -9   3    0.07    0.16 
  -4  -9   3    0.02    0.35 
   3   9  -3   80.67    6.41 
   3   9  -3   80.71    6.87 
  -3  -9   3   68.23    6.74 
  -3  -9   3   79.76    6.60 
   2   9  -3    1.49    0.79 
   2   9  -3    2.56    0.34 
  -2  -9   3    2.84    0.83 
  -2  -9   3    2.13    0.46 
  -2  -9   3    2.24    0.49 
   1   9  -3   39.91    4.58 
   1   9  -3   51.95    4.19 
  -1  -9   3   50.17    4.27 
  -1  -9   3   56.90    4.35 
  -1  -9   3   48.54    4.54 
   0   9  -3    2.30    0.82 
   0   9  -3    2.12    0.34 
   0  -9   3    4.32    0.55 
   0  -9   3    3.40    0.55 
   0  -9   3    3.76    0.95 
  -1   9  -3    4.97    1.28 
  -1   9  -3    6.30    0.84 
  -1   9  -3    5.57    0.71 
   1  -9   3    5.67    0.84 
   1  -9   3    4.96    1.07 
   1  -9   3    4.81    0.67 
  -2   9  -3   -0.12    0.76 
  -2   9  -3   -0.09    0.31 
  -2   9  -3    0.31    0.51 
  -2   9  -3   -0.16    0.45 
   2  -9   3    0.17    0.31 
  -3   9  -3    2.75    1.02 
  -3   9  -3    2.31    0.57 
  -3   9  -3    2.63    0.52 
  -3   9  -3    2.83    0.70 
  -4   9  -3    8.25    1.31 
  -4   9  -3   11.92    1.82 
  -4   9  -3   11.77    1.18 
  -5   9  -3    9.41    1.20 
  -5   9  -3    8.71    1.52 
  -6   9  -3   10.83    1.69 
  -6   9  -3    8.65    1.10 
   9   8  -3    1.08    0.47 
  -9  -8   3    0.94    0.30 
   8   8  -3    3.01    0.70 
   8   8  -3    3.73    0.89 
  -8  -8   3    4.02    0.61 
  -8  -8   3    2.39    0.50 
  -8  -8   3    3.16    0.60 
   7   8  -3   -0.07    0.84 
   7   8  -3    0.51    0.63 
  -7  -8   3   -0.05    0.30 
  -7  -8   3   -0.29    0.33 
  -7  -8   3    0.38    0.45 
   6   8  -3    1.12    0.75 
   6   8  -3    1.10    0.97 
  -6  -8   3    0.75    0.33 
  -6  -8   3    1.35    0.50 
  -6  -8   3    0.82    0.49 
  -6  -8   3    1.20    0.52 
   5   8  -3   -0.01    0.68 
   5   8  -3   -0.69    0.88 
  -5  -8   3    0.16    0.42 
  -5  -8   3    0.42    0.72 
  -5  -8   3   -0.05    0.39 
  -5  -8   3    0.08    0.47 
  -5  -8   3    0.03    0.15 
   4   8  -3   77.43    6.54 
   4   8  -3   77.94    6.45 
  -4  -8   3   72.73    6.25 
  -4  -8   3   73.81    6.22 
  -4  -8   3   71.52    6.37 
  -4  -8   3   76.72    6.01 
  -4  -8   3   59.59    6.16 
  -3  -8   3    0.08    0.33 
  -3  -8   3   -0.20    0.27 
  -3  -8   3    0.36    0.61 
  -2  -8   3  196.44   16.36 
  -2  -8   3  183.39   16.15 
  -2  -8   3  208.45   16.23 
  -1  -8   3    9.54    1.03 
  -1  -8   3   11.25    1.53 
   0  -8   3  252.95   21.91 
   0  -8   3  274.31   21.67 
  -1   8  -3   29.61    3.10 
  -1   8  -3   29.05    2.49 
   1  -8   3   28.14    2.93 
   1  -8   3   27.31    2.49 
  -2   8  -3   38.05    3.16 
  -2   8  -3   38.70    3.70 
   2  -8   3   33.49    3.58 
   2  -8   3   34.97    3.12 
  -3   8  -3    4.72    1.08 
  -3   8  -3    5.07    0.67 
  -3   8  -3    4.10    1.18 
   3  -8   3    4.18    0.60 
  -4   8  -3   -0.61    0.59 
  -4   8  -3   -0.27    0.33 
  -4   8  -3   -0.69    0.45 
   4  -8   3   -0.84    0.30 
  -5   8  -3   -0.37    0.63 
  -5   8  -3   -0.83    0.44 
  -5   8  -3    0.16    0.37 
  -6   8  -3    0.20    0.68 
  -6   8  -3    0.10    0.44 
  -7   8  -3    0.85    0.41 
   9   7  -3   22.15    2.24 
  -9  -7   3   19.87    2.15 
  -9  -7   3   22.66    1.97 
  -9  -7   3   25.48    2.08 
  -9  -7   3   24.31    2.12 
   8   7  -3    6.80    1.09 
   8   7  -3    9.80    1.34 
  -8  -7   3    8.54    1.02 
  -8  -7   3    7.58    1.12 
  -8  -7   3    8.89    1.00 
  -8  -7   3    7.73    0.96 
  -8  -7   3    8.32    0.89 
  -8  -7   3    7.17    1.05 
  -8  -7   3    8.36    0.97 
   7   7  -3   19.98    2.12 
   7   7  -3   16.82    1.99 
  -7  -7   3   17.36    1.75 
  -7  -7   3   16.52    1.72 
  -7  -7   3   15.04    1.77 
  -7  -7   3   18.88    1.63 
  -7  -7   3   18.23    1.76 
  -7  -7   3   19.37    1.76 
   6   7  -3    1.73    1.01 
   6   7  -3    2.04    0.84 
  -6  -7   3    1.98    0.55 
  -6  -7   3    3.27    1.09 
  -6  -7   3    2.24    0.63 
  -6  -7   3    1.97    0.37 
  -6  -7   3    2.49    0.60 
  -6  -7   3    1.96    0.47 
   5   7  -3    9.56    1.35 
   5   7  -3   11.71    1.68 
  -5  -7   3    7.65    0.78 
  -5  -7   3    8.15    1.04 
  -5  -7   3    9.05    1.07 
  -5  -7   3    8.92    1.03 
  -5  -7   3    7.74    1.30 
  -5  -7   3    6.95    1.10 
  -4  -7   3    0.19    0.33 
  -4  -7   3   -0.25    0.59 
  -4  -7   3   -0.04    0.14 
  -4  -7   3   -0.37    0.25 
  -3  -7   3   16.22    1.67 
  -3  -7   3   12.32    1.34 
  -2  -7   3    0.41    0.54 
  -2  -7   3   -0.05    0.24 
  -1  -7   3   90.90    7.88 
  -1  -7   3   93.70    7.67 
   0   7  -3   15.17    1.44 
   0  -7   3   17.63    1.86 
   0  -7   3   14.93    1.43 
  -1   7  -3   49.21    4.55 
  -1   7  -3   49.85    4.16 
   1  -7   3   51.06    4.16 
   1  -7   3   46.57    4.50 
  -2   7  -3   25.24    2.25 
  -2   7  -3   25.27    2.60 
  -2   7  -3   24.12    2.15 
   2  -7   3   24.67    2.67 
   2  -7   3   23.33    2.13 
  -3   7  -3   20.86    2.27 
  -3   7  -3   20.25    1.84 
   3  -7   3   19.11    2.40 
   3  -7   3   20.37    1.80 
  -4   7  -3   20.55    1.84 
   4  -7   3   19.16    1.82 
  -5   7  -3    6.46    1.13 
  -5   7  -3    6.20    0.86 
  -5   7  -3    7.92    0.96 
  -6   7  -3   12.86    1.64 
  -6   7  -3   11.88    1.36 
  -6   7  -3   14.50    1.41 
  -7   7  -3    2.73    0.92 
   9   6  -3    5.24    1.03 
  -9  -6   3    4.56    0.84 
  -9  -6   3    7.31    0.87 
  -9  -6   3    4.91    0.74 
  -9  -6   3    5.44    0.76 
  -9  -6   3    6.26    0.71 
  -9  -6   3    7.22    0.77 
  -9  -6   3    6.88    0.98 
   8   6  -3   19.37    2.15 
   8   6  -3   20.96    2.34 
  -8  -6   3   20.04    1.99 
  -8  -6   3   20.64    2.10 
  -8  -6   3   21.84    2.08 
  -8  -6   3   22.54    1.87 
  -8  -6   3   17.80    2.00 
  -8  -6   3   24.22    2.00 
  -8  -6   3   18.74    2.02 
  -8  -6   3   20.02    1.96 
  -8  -6   3   21.92    1.93 
   7   6  -3    3.38    0.88 
  -7  -6   3    3.17    0.69 
  -7  -6   3    1.98    0.50 
  -7  -6   3    2.71    0.65 
  -7  -6   3    3.45    0.59 
  -7  -6   3    2.41    0.41 
  -7  -6   3    2.52    0.56 
  -7  -6   3    2.55    0.54 
   6   6  -3   57.78    4.94 
  -6  -6   3   55.19    4.83 
  -6  -6   3   61.93    4.74 
  -6  -6   3   51.04    5.04 
  -6  -6   3   51.29    4.83 
  -6  -6   3   58.15    4.64 
  -6  -6   3   50.94    4.69 
  -6  -6   3   56.98    4.76 
  -6  -6   3   52.55    4.73 
  -5  -6   3    3.35    0.67 
  -5  -6   3    3.70    0.91 
  -5  -6   3    2.25    0.32 
  -5  -6   3    3.19    0.43 
  -4  -6   3  120.51   10.81 
  -4  -6   3  141.45   11.04 
  -3  -6   3    0.05    0.26 
  -3  -6   3   -0.44    0.46 
  -2  -6   3   89.13    7.51 
  -2  -6   3   87.86    7.35 
  -1  -6   3    0.29    0.48 
  -1  -6   3    0.50    0.23 
   0   6  -3    1.29    0.26 
   0  -6   3    1.12    0.28 
   0  -6   3    1.48    0.67 
  -1   6  -3    1.01    0.26 
   1  -6   3    1.07    0.26 
   1  -6   3    0.85    0.67 
  -2   6  -3   47.33    4.10 
   2  -6   3   49.57    4.09 
   2  -6   3   49.75    4.57 
  -3   6  -3   19.16    1.75 
   3  -6   3   19.31    1.71 
   3  -6   3   20.95    2.48 
  -4   6  -3   42.80    3.55 
   4  -6   3   42.67    4.61 
   4  -6   3   39.41    3.55 
  -5   6  -3   23.79    2.17 
  -6   6  -3   29.23    2.65 
  10   5  -3    2.45    0.67 
 -10  -5   3    2.32    0.60 
 -10  -5   3    1.88    0.34 
 -10  -5   3    2.39    0.42 
 -10  -5   3    2.07    0.41 
 -10  -5   3    2.05    0.62 
   9   5  -3    0.85    0.76 
  -9  -5   3    1.40    0.31 
  -9  -5   3    0.66    0.38 
  -9  -5   3    0.55    0.44 
  -9  -5   3    1.53    0.41 
  -9  -5   3    0.79    0.53 
  -9  -5   3    1.48    0.58 
  -9  -5   3    1.09    0.43 
  -8  -5   3    0.29    0.28 
  -8  -5   3    0.06    0.39 
  -8  -5   3    0.45    0.24 
  -8  -5   3    0.27    0.41 
  -8  -5   3    0.50    0.49 
  -8  -5   3    0.78    0.53 
  -8  -5   3   -0.10    0.38 
  -8  -5   3   -0.06    0.29 
   7   5  -3    0.43    0.62 
  -7  -5   3    0.49    0.42 
  -7  -5   3    0.89    0.45 
  -7  -5   3    0.59    0.22 
  -7  -5   3    0.94    0.41 
  -7  -5   3    0.27    0.24 
  -7  -5   3    0.27    0.34 
  -7  -5   3    0.33    0.25 
  -7  -5   3    0.36    0.36 
  -7  -5   3    0.85    0.51 
   6   5  -3   12.26    1.91 
  -6  -5   3    9.67    1.41 
  -6  -5   3    9.05    1.22 
  -6  -5   3    8.32    1.03 
  -6  -5   3    9.88    1.10 
  -6  -5   3    9.27    1.34 
   5   5  -3   78.36    7.58 
  -5  -5   3   68.54    6.23 
  -5  -5   3   79.44    6.47 
  -4  -5   3    9.27    1.00 
  -4  -5   3   10.50    1.33 
  -3  -5   3  238.45   21.77 
  -3  -5   3  292.35   21.92 
  -2  -5   3   -0.62    0.46 
  -2  -5   3    0.07    0.19 
  -1  -5   3  264.49   21.66 
  -1  -5   3  260.51   21.51 
   0   5  -3    4.85    0.52 
   0  -5   3    4.81    0.88 
   0  -5   3    4.81    0.55 
  -1   5  -3   39.89    3.40 
   1  -5   3   41.96    3.83 
   1  -5   3   40.51    3.40 
  -2   5  -3    5.60    0.62 
   2  -5   3    5.84    0.60 
   2  -5   3    5.06    1.17 
  -3   5  -3    0.04    0.19 
  -3   5  -3    0.00    0.73 
   3  -5   3   -0.94    0.89 
   3  -5   3   -0.20    0.18 
  -4   5  -3    0.63    0.26 
  -4   5  -3    0.21    0.78 
   4  -5   3    1.30    1.06 
  -5   5  -3    2.36    0.46 
  -6   5  -3    3.55    0.61 
  10   4  -3   13.91    1.48 
 -10  -4   3   13.57    1.22 
 -10  -4   3   14.34    1.48 
 -10  -4   3   12.10    1.25 
 -10  -4   3   14.35    1.30 
 -10  -4   3   12.33    1.30 
 -10  -4   3   10.25    1.55 
  -9  -4   3   11.04    1.15 
  -9  -4   3   10.17    1.07 
  -9  -4   3   10.78    1.17 
  -9  -4   3   10.91    1.30 
  -9  -4   3   12.05    1.37 
  -9  -4   3   10.06    1.45 
  -9  -4   3   11.55    1.17 
  -8  -4   3   12.52    1.38 
  -8  -4   3   15.41    1.39 
  -8  -4   3   17.23    1.45 
  -8  -4   3   15.82    1.61 
  -8  -4   3   13.94    1.62 
  -8  -4   3   12.55    1.50 
  -8  -4   3   12.00    1.69 
  -8  -4   3   13.48    1.31 
   7   4  -3   12.25    1.91 
  -7  -4   3    8.05    0.97 
  -7  -4   3   10.47    1.38 
  -7  -4   3    8.87    1.16 
  -7  -4   3   10.87    1.03 
  -7  -4   3   10.35    0.99 
  -7  -4   3    7.93    0.91 
  -7  -4   3    9.74    1.15 
  -7  -4   3   10.61    1.16 
  -7  -4   3   11.57    1.37 
  -6  -4   3    1.37    0.36 
  -6  -4   3    1.39    0.74 
  -6  -4   3    1.71    0.56 
  -6  -4   3    0.93    0.54 
   5   4  -3    2.47    0.90 
  -5  -4   3    1.43    0.60 
  -5  -4   3    0.74    0.49 
   4   4  -3   24.06    2.50 
  -4  -4   3   22.16    2.13 
  -4  -4   3   21.99    1.97 
  -4  -4   3   20.72    2.04 
   3   4  -3    0.54    0.50 
  -3  -4   3    0.37    0.13 
  -3  -4   3    0.08    0.31 
  -3  -4   3    0.36    0.25 
  -3  -4   3    0.38    0.45 
   2   4  -3  232.10   19.32 
  -2  -4   3  255.23   19.16 
  -2  -4   3  209.93   19.03 
  -1  -4   3    0.86    0.51 
  -1  -4   3    0.41    0.18 
   0  -4   3  411.69   32.40 
   0  -4   3  376.49   32.20 
  -1   4  -3   18.69    1.74 
   1  -4   3   20.26    1.69 
   1  -4   3   20.53    2.27 
  -2   4  -3  163.97   15.48 
  -2   4  -3  194.31   15.18 
   2  -4   3  200.74   15.17 
   2  -4   3  177.71   15.59 
  -3   4  -3   27.33    2.50 
  -3   4  -3   27.13    3.02 
  -3   4  -3   32.26    2.51 
   3  -4   3   30.45    2.48 
   3  -4   3   28.21    3.20 
  -4   4  -3   54.42    4.38 
  -4   4  -3   50.85    4.82 
   4  -4   3   49.62    4.97 
  -5   4  -3   17.09    1.58 
  -5   4  -3   17.79    2.24 
   5  -4   3   16.91    2.43 
  -6   4  -3   19.81    1.94 
 -10  -3   3    6.87    0.81 
 -10  -3   3    6.55    0.98 
 -10  -3   3    4.75    1.01 
 -10  -3   3    5.38    0.99 
 -10  -3   3    7.77    0.87 
 -10  -3   3    6.35    0.71 
  -9  -3   3   11.22    1.38 
  -9  -3   3   11.48    1.08 
  -9  -3   3   12.40    1.16 
  -9  -3   3    9.53    1.18 
  -9  -3   3   12.70    1.19 
  -9  -3   3   10.48    1.60 
  -9  -3   3    9.01    1.33 
  -8  -3   3   17.90    1.54 
  -8  -3   3   13.62    1.48 
  -8  -3   3   17.36    1.73 
  -8  -3   3   14.80    1.80 
  -8  -3   3   15.57    1.54 
  -8  -3   3   17.60    1.69 
  -8  -3   3   16.56    1.96 
  -7  -3   3   44.35    3.95 
  -7  -3   3   45.75    4.04 
  -7  -3   3   50.80    4.13 
  -7  -3   3   40.74    4.17 
  -7  -3   3   48.25    4.22 
  -7  -3   3   49.45    4.11 
  -6  -3   3   33.62    3.19 
  -6  -3   3   40.49    3.39 
   5   3  -3  152.59   12.12 
  -5  -3   3  134.37   11.57 
  -5  -3   3  138.50   11.58 
  -5  -3   3  131.59   11.46 
  -4  -3   3    9.60    1.08 
  -4  -3   3    8.74    0.85 
  -4  -3   3    9.71    1.00 
  -4  -3   3   11.76    1.19 
  -3  -3   3   89.02    7.29 
  -3  -3   3   90.72    7.36 
  -3  -3   3   90.66    7.41 
  -3  -3   3   84.74    7.38 
   2   3  -3    0.09    0.26 
  -2  -3   3   -0.34    0.19 
  -2  -3   3   -0.19    0.38 
  -2  -3   3   -0.13    0.18 
  -2  -3   3   -0.05    0.09 
   1   3  -3   72.46    6.42 
   1   3  -3   79.02    6.53 
  -1  -3   3   78.12    6.41 
  -1  -3   3   81.35    6.39 
   0   3  -3    2.55    0.37 
   0  -3   3    2.66    0.30 
   0  -3   3    3.23    0.36 
   0  -3   3    3.92    0.86 
  -1   3  -3  103.03    9.63 
   1  -3   3  124.72    9.37 
   1  -3   3  112.57    9.73 
  -2   3  -3   25.01    1.97 
  -2   3  -3   23.24    2.48 
   2  -3   3   18.89    2.66 
   2  -3   3   22.85    1.95 
  -3   3  -3  133.02   10.82 
  -3   3  -3  147.01   11.19 
  -3   3  -3  125.15   10.83 
   3  -3   3  124.64   10.80 
  -4   3  -3   32.56    2.91 
  -4   3  -3   37.98    3.45 
  -5   3  -3   56.34    4.99 
  -5   3  -3   64.39    5.51 
 -10  -2   3    2.12    0.43 
 -10  -2   3    1.63    0.50 
 -10  -2   3    2.64    0.84 
 -10  -2   3    0.79    0.74 
 -10  -2   3    2.38    0.68 
  -9  -2   3    3.65    0.60 
  -9  -2   3    2.81    0.91 
  -9  -2   3    4.66    0.84 
  -9  -2   3    2.23    0.45 
  -8  -2   3    6.61    0.94 
  -8  -2   3    5.39    0.68 
  -8  -2   3    6.02    0.97 
  -8  -2   3    6.26    0.91 
  -8  -2   3    5.78    0.76 
  -7  -2   3   22.47    2.11 
  -7  -2   3   25.57    2.30 
  -7  -2   3   17.18    2.51 
  -7  -2   3   21.94    2.31 
  -7  -2   3   20.51    1.97 
  -7  -2   3   23.51    2.10 
  -6  -2   3  127.06   10.54 
  -6  -2   3  123.87   10.42 
  -5  -2   3   61.29    5.15 
  -5  -2   3   60.48    4.93 
  -5  -2   3   49.95    4.77 
  -5  -2   3   58.36    5.14 
  -4  -2   3  342.11   27.11 
  -4  -2   3  310.25   27.02 
  -4  -2   3  344.06   27.26 
  -4  -2   3  327.27   26.97 
  -4  -2   3  325.51   27.07 
  -3  -2   3   27.67    2.32 
  -3  -2   3   23.84    2.25 
  -3  -2   3   26.12    2.19 
  -3  -2   3   26.04    2.33 
  -3  -2   3   27.14    2.46 
  -2  -2   3  414.41   32.22 
  -2  -2   3  391.59   32.15 
  -2  -2   3  393.36   32.28 
  -2  -2   3  374.64   32.19 
  -1  -2   3    0.78    0.30 
  -1  -2   3    0.64    0.11 
   0   2  -3    3.96    0.37 
   0   2  -3    3.45    0.46 
   0  -2   3    4.12    0.37 
  -1   2  -3    1.28    0.18 
  -1   2  -3    1.00    0.24 
   1  -2   3    0.97    0.19 
  -2   2  -3    6.05    0.58 
  -2   2  -3    6.34    1.07 
  -3   2  -3    0.36    0.17 
  -3   2  -3    0.29    0.74 
  -4   2  -3    4.79    0.56 
  -4   2  -3    5.80    1.18 
  -5   2  -3   10.42    1.61 
  -5   2  -3    8.69    0.92 
  -6   2  -3   18.21    2.63 
 -10  -1   3   10.30    1.23 
 -10  -1   3    7.38    1.21 
 -10  -1   3    8.27    1.39 
 -10  -1   3    9.97    1.09 
 -10  -1   3    8.60    0.95 
  -9  -1   3    3.04    0.46 
  -9  -1   3    1.69    0.75 
  -9  -1   3    2.80    1.02 
  -9  -1   3    1.93    0.52 
  -9  -1   3    3.11    0.74 
  -8  -1   3    9.14    1.29 
  -8  -1   3   10.79    1.15 
  -8  -1   3    7.73    0.99 
  -8  -1   3    9.89    1.23 
  -8  -1   3    7.89    0.88 
  -7  -1   3    0.03    0.46 
  -7  -1   3    0.26    0.47 
  -7  -1   3    0.11    0.33 
  -7  -1   3    0.50    0.40 
  -7  -1   3    0.69    0.27 
  -6  -1   3    1.34    0.69 
  -6  -1   3    0.90    0.46 
  -5  -1   3   28.53    2.53 
  -5  -1   3   31.36    2.71 
  -5  -1   3   30.00    2.92 
  -4  -1   3    7.86    1.11 
  -4  -1   3    5.83    0.65 
  -4  -1   3    6.36    0.58 
  -4  -1   3    7.32    0.83 
  -3  -1   3  256.54   20.69 
  -3  -1   3  223.27   20.51 
  -3  -1   3  265.31   20.59 
  -3  -1   3  257.03   20.48 
  -2  -1   3    3.96    0.57 
  -2  -1   3    3.85    0.37 
  -2  -1   3    4.39    0.74 
  -1  -1   3  338.24   29.73 
  -1  -1   3  387.35   29.64 
   0   1  -3    1.28    0.16 
   0  -1   3    0.87    0.29 
   0  -1   3    1.07    0.16 
  -1   1  -3  636.15   53.43 
   1  -1   3  671.56   53.50 
  -2   1  -3    7.99    0.74 
   2  -1   3    9.02    0.89 
  -3   1  -3  138.44   12.13 
   3  -1   3  154.15   12.14 
   3  -1   3  145.03   12.09 
  -4   1  -3   29.41    2.90 
  -4   1  -3   33.01    2.95 
  -4   1  -3   37.00    3.20 
   4  -1   3   36.98    3.16 
   4  -1   3   36.39    3.08 
  -5   1  -3   17.34    1.87 
  -5   1  -3   22.08    2.29 
   5  -1   3   24.22    2.10 
  -6   1  -3    1.14    0.88 
  -7   1  -3    2.47    1.30 
  -7   1  -3    3.50    0.68 
  -8   1  -3   12.00    1.62 
 -10   0   3    1.50    0.72 
 -10   0   3    1.53    0.35 
 -10   0   3    2.05    0.85 
 -10   0   3    0.67    0.50 
  -9   0   3   20.41    1.92 
  -9   0   3   20.77    2.21 
  -9   0   3   19.39    1.79 
  -9   0   3   16.03    1.64 
  -9   0   3   17.04    2.37 
  -8   0   3   33.64    3.34 
  -8   0   3   38.91    3.30 
  -8   0   3   36.32    3.08 
  -8   0   3   33.80    3.17 
  -8   0   3   38.98    3.62 
  -7   0   3   50.87    4.56 
  -7   0   3   47.12    4.64 
  -7   0   3   58.58    4.77 
  -7   0   3   56.09    4.82 
  -7   0   3   56.13    4.67 
  -6   0   3  114.03   10.09 
  -6   0   3  121.15    9.88 
  -5   0   3   39.50    3.34 
  -5   0   3   35.64    3.17 
  -5   0   3   38.60    3.54 
  -4   0   3  142.04   11.86 
  -4   0   3  141.68   11.72 
  -4   0   3  145.89   12.01 
  -4   0   3  143.26   11.75 
  -3   0   3    1.72    0.19 
  -3   0   3    1.72    0.54 
  -3   0   3    1.77    0.38 
  -3   0   3    1.51    0.25 
  -2   0   3   11.57    0.95 
  -2   0   3   10.85    0.98 
  -2   0   3   10.33    1.09 
  -2   0   3   11.54    1.25 
  -1   0   3    1.90    0.23 
  -1   0   3    1.57    0.53 
   0   0  -3  283.63   23.89 
   0   0   3  300.15   23.90 
   0   0   3  292.85   24.17 
  -1   0  -3    8.60    0.84 
   1   0   3   10.23    0.84 
   1   0   3   11.66    1.12 
  -2   0  -3  164.80   13.47 
   2   0   3  164.29   13.62 
  -3   0  -3   23.74    2.04 
  -3   0  -3   22.51    2.10 
   3   0   3   23.57    2.18 
   3   0   3   22.90    2.13 
  -4   0  -3  300.99   26.78 
  -4   0  -3  314.80   26.82 
   4   0   3  349.82   26.93 
   4   0   3  341.19   27.00 
  -5   0  -3   51.33    4.41 
  -5   0  -3   48.15    4.27 
   5   0   3   50.17    4.55 
   5   0   3   49.87    4.45 
  -6   0  -3   58.39    5.56 
  -6   0  -3   66.41    5.82 
   6   0   3   73.32    5.87 
  -7   0  -3   16.62    1.75 
  -7   0  -3   20.77    2.46 
  -7   0  -3   15.14    1.73 
   7   0   3   16.18    2.03 
  -8   0  -3    3.66    0.62 
  -8   0  -3    4.29    0.77 
  -8   0  -3    3.91    0.61 
  -9   0  -3    0.91    0.25 
  -9   0  -3    1.23    0.49 
  -9   0  -3    0.66    0.32 
  -9   0  -3    1.36    0.46 
 -10   0  -3    0.88    0.42 
 -10   0  -3    1.20    0.27 
 -10   1   3    0.83    0.34 
  -9   1   3    4.57    1.23 
  -9   1   3    6.29    0.83 
  -9   1   3    5.62    1.13 
  -9   1   3    5.11    0.64 
  -8   1   3   20.91    2.83 
  -8   1   3   26.18    2.53 
  -8   1   3   22.99    2.16 
  -7   1   3   70.84    5.76 
  -7   1   3   69.94    5.87 
  -7   1   3   64.38    6.12 
  -7   1   3   66.31    5.91 
  -6   1   3   83.03    7.31 
  -6   1   3   94.63    7.45 
  -6   1   3   87.80    7.81 
  -6   1   3   84.37    7.63 
  -5   1   3  183.61   15.03 
  -5   1   3  185.31   14.89 
  -5   1   3  175.49   15.19 
  -4   1   3  112.11    8.93 
  -4   1   3  111.44    8.77 
  -4   1   3   98.82    8.64 
  -4   1   3   99.15    8.61 
  -3   1   3  198.32   16.14 
  -3   1   3  195.71   16.03 
  -3   1   3  186.05   16.05 
  -3   1   3  204.67   16.28 
  -2   1   3   25.01    2.21 
  -2   1   3   22.30    1.98 
  -2   1   3   20.14    1.84 
  -1   1   3   20.72    2.22 
  -1   1   3   16.21    1.48 
  -1   1   3   19.21    1.53 
   0  -1  -3   -0.26    0.03 
   0   1   3   -0.37    0.10 
   0   1   3   -0.20    0.07 
   0   1   3    0.35    1.01 
  -1  -1  -3   23.16    2.05 
   1   1   3   27.50    2.39 
   1   1   3   22.38    2.05 
  -2  -1  -3   -0.42    0.08 
  -2  -1  -3   -0.24    0.10 
   2   1   3   -0.42    0.37 
   2   1   3   -0.15    0.36 
  -3  -1  -3    5.22    0.68 
  -3  -1  -3    5.41    0.73 
   3   1   3    7.04    0.82 
   3   1   3    6.32    0.91 
  -4  -1  -3   15.25    1.46 
  -4  -1  -3   14.69    1.29 
  -4  -1  -3   15.68    1.52 
   4   1   3   16.86    1.76 
   4   1   3   15.49    1.63 
  -5  -1  -3   94.24    8.01 
  -5  -1  -3   88.45    7.96 
   5   1   3   95.77    8.30 
   5   1   3  103.34    8.19 
  -6  -1  -3   44.97    3.97 
  -6  -1  -3   46.77    4.11 
   6   1   3   42.68    4.36 
   6   1   3   46.59    4.22 
  -7  -1  -3   81.61    6.93 
  -7  -1  -3   80.12    7.16 
  -7  -1  -3   92.37    7.02 
  -7  -1  -3   72.51    6.91 
   7   1   3   78.14    7.25 
  -8  -1  -3   64.71    5.33 
  -8  -1  -3   60.14    5.30 
  -8  -1  -3   67.40    5.50 
  -8  -1  -3   67.32    6.35 
  -8  -1  -3   56.04    5.32 
  -9  -1  -3   31.22    2.73 
  -9  -1  -3   30.36    2.67 
  -9  -1  -3   30.71    2.77 
  -9  -1  -3   31.65    2.92 
 -10  -1  -3   24.75    2.23 
 -10  -1  -3   29.04    2.38 
 -10  -1  -3   22.34    2.25 
 -10  -1  -3   27.28    2.45 
  -8   2   3    2.85    1.04 
  -8   2   3    0.54    0.92 
  -7   2   3    5.34    1.76 
  -7   2   3    8.05    1.10 
  -7   2   3    5.92    1.11 
  -6   2   3   -0.19    0.61 
  -6   2   3    0.66    0.23 
  -6   2   3    0.68    0.43 
  -6   2   3    0.44    0.61 
  -5   2   3   42.53    3.72 
  -5   2   3   47.03    3.90 
  -5   2   3   44.24    4.07 
  -4   2   3  133.14   11.06 
  -4   2   3  129.81   10.94 
  -4   2   3  136.46   11.23 
  -4   2   3  134.18   10.95 
  -3   2   3   57.38    4.64 
  -3   2   3   44.81    4.32 
  -3   2   3   55.84    4.45 
  -3   2   3   52.59    4.34 
  -2   2   3  138.72   13.48 
  -2   2   3  171.93   13.59 
  -2   2   3  192.40   13.85 
  -2   2   3  158.16   13.49 
   1  -2  -3   17.61    1.42 
  -1   2   3   15.85    1.42 
  -1   2   3   17.68    1.44 
  -1   2   3   17.13    2.78 
   0  -2  -3  467.90   36.20 
   0   2   3  439.12   36.20 
   0   2   3  421.91   36.19 
  -1  -2  -3    1.11    0.15 
  -1  -2  -3    0.95    0.14 
   1   2   3    0.75    0.13 
   1   2   3    1.52    0.66 
  -2  -2  -3  158.12   13.10 
  -2  -2  -3  159.32   13.03 
  -2  -2  -3  158.90   13.03 
   2   2   3  154.88   13.19 
   2   2   3  165.51   13.31 
  -3  -2  -3   16.40    1.49 
  -3  -2  -3   16.07    1.49 
  -3  -2  -3   15.78    1.36 
   3   2   3   16.16    1.61 
   3   2   3   16.53    1.75 
  -4  -2  -3   38.04    3.39 
  -4  -2  -3   39.37    3.26 
  -4  -2  -3   38.83    3.40 
   4   2   3   41.80    3.58 
   4   2   3   38.96    3.70 
  -5  -2  -3    0.15    0.29 
  -5  -2  -3    0.03    0.37 
   5   2   3    0.11    0.51 
   5   2   3    0.14    0.40 
  -6  -2  -3   13.99    1.52 
  -6  -2  -3   13.15    1.62 
   6   2   3   14.66    1.81 
   6   2   3   15.76    2.03 
  -7  -2  -3   14.68    1.58 
  -7  -2  -3   18.55    1.86 
  -7  -2  -3   16.72    1.72 
  -7  -2  -3   19.03    2.13 
  -7  -2  -3   18.10    1.79 
   7   2   3   18.53    2.24 
  -8  -2  -3   73.54    6.24 
  -8  -2  -3   81.70    6.21 
  -8  -2  -3   72.30    6.15 
  -8  -2  -3   79.03    6.39 
  -8  -2  -3   71.54    6.39 
  -8  -2  -3   61.54    6.62 
  -8  -2  -3   72.43    6.21 
  -9  -2  -3   39.85    3.48 
  -9  -2  -3   34.49    3.23 
  -9  -2  -3   42.29    3.33 
  -9  -2  -3   34.79    3.31 
  -9  -2  -3   38.15    3.29 
 -10  -2  -3   29.36    2.86 
 -10  -2  -3   30.03    2.72 
 -10  -2  -3   34.10    2.71 
 -10  -2  -3   30.72    2.79 
  -6   3   3   34.49    3.52 
  -6   3   3   30.17    2.68 
  -5   3   3   -0.19    0.52 
  -5   3   3    0.03    0.37 
  -4   3   3    4.54    0.70 
  -4   3   3    4.53    0.50 
  -4   3   3    5.26    0.99 
  -3   3   3   50.78    4.18 
  -3   3   3   50.33    4.31 
  -3   3   3   47.26    4.20 
  -3   3   3   55.62    4.57 
  -2   3   3   10.16    1.49 
  -2   3   3    6.13    0.64 
  -2   3   3    8.18    0.90 
  -2   3   3    6.93    0.62 
   1  -3  -3  234.18   17.61 
  -1   3   3  204.45   17.62 
  -1   3   3  208.03   17.61 
   0  -3  -3    5.98    0.49 
   0   3   3    5.23    0.50 
   0   3   3    5.21    0.48 
   0   3   3    3.39    1.45 
  -1  -3  -3  254.90   22.27 
   1   3   3  291.44   22.76 
  -2  -3  -3   -0.04    0.24 
  -2  -3  -3    0.19    0.10 
  -2  -3  -3    0.19    0.25 
   2   3   3    0.20    0.51 
   2   3   3    0.15    0.35 
  -3  -3  -3  337.01   27.44 
  -3  -3  -3  335.41   27.54 
  -3  -3  -3  323.30   27.50 
   3   3   3  338.27   27.67 
   3   3   3  344.55   27.85 
  -4  -3  -3    9.93    1.06 
  -4  -3  -3    9.46    0.84 
  -4  -3  -3    9.71    1.03 
   4   3   3   10.00    1.25 
   4   3   3    8.67    1.42 
  -5  -3  -3  159.32   13.00 
  -5  -3  -3  151.44   13.01 
   5   3   3  163.18   13.26 
   5   3   3  153.14   13.48 
  -6  -3  -3   22.98    2.15 
  -6  -3  -3   21.64    2.07 
  -6  -3  -3   23.15    2.22 
   6   3   3   20.61    2.46 
  -7  -3  -3    6.65    0.84 
  -7  -3  -3    6.78    0.94 
  -7  -3  -3    8.84    1.05 
  -7  -3  -3    7.14    1.13 
  -7  -3  -3    7.13    1.09 
  -7  -3  -3    8.72    1.27 
   7   3   3    7.03    1.38 
  -8  -3  -3    0.12    0.39 
  -8  -3  -3    0.02    0.28 
  -8  -3  -3    0.37    0.68 
  -8  -3  -3    0.50    0.30 
  -8  -3  -3    0.48    0.23 
  -8  -3  -3    0.25    0.32 
  -8  -3  -3    0.33    0.37 
  -9  -3  -3    3.08    0.54 
  -9  -3  -3    3.83    0.55 
  -9  -3  -3    2.60    0.69 
  -9  -3  -3    2.49    0.54 
  -9  -3  -3    2.15    0.78 
  -9  -3  -3    2.17    0.50 
 -10  -3  -3    2.59    0.64 
 -10  -3  -3    4.35    0.64 
 -10  -3  -3    3.81    0.66 
 -10  -3  -3    3.44    0.55 
 -10  -3  -3    3.34    0.53 
 -10  -3  -3    4.63    0.61 
  -6   4   3   48.86    4.13 
  -5   4   3   69.20    5.76 
  -4   4   3   57.41    4.74 
  -4   4   3   57.23    4.73 
  -4   4   3   55.88    5.07 
  -3   4   3   32.17    2.80 
  -3   4   3   25.93    2.33 
  -3   4   3   27.52    2.33 
  -3   4   3   26.42    2.29 
  -2   4   3   24.68    2.18 
  -2   4   3   31.59    2.95 
  -2   4   3   24.75    2.18 
  -2   4   3   25.93    2.16 
  -1   4   3    2.90    1.85 
  -1   4   3    3.77    1.02 
  -1   4   3    5.21    0.50 
  -1   4   3    5.19    0.47 
   0  -4  -3    7.96    0.71 
   0   4   3    3.28    1.55 
   0   4   3    7.23    0.69 
   0   4   3    7.61    0.66 
  -1  -4  -3    2.02    0.23 
   1   4   3    2.16    1.01 
   1   4   3    1.57    0.67 
   1   4   3    1.59    0.22 
  -2  -4  -3   16.78    1.65 
  -2  -4  -3   19.69    1.58 
   2   4   3   21.29    2.25 
   2   4   3   18.31    1.90 
  -3  -4  -3    2.18    0.42 
  -3  -4  -3    2.42    0.28 
  -3  -4  -3    2.08    0.44 
   3   4   3    2.03    0.58 
   3   4   3    2.67    0.81 
  -4  -4  -3  144.08   11.56 
  -4  -4  -3  138.00   11.51 
  -4  -4  -3  132.14   11.40 
   4   4   3  140.70   12.03 
   4   4   3  140.36   11.77 
  -5  -4  -3   37.07    3.19 
  -5  -4  -3   36.41    3.20 
   5   4   3   33.42    3.72 
   5   4   3   34.78    3.48 
  -6  -4  -3  222.49   18.38 
  -6  -4  -3  218.48   18.14 
  -6  -4  -3  224.39   18.37 
  -6  -4  -3  218.33   18.29 
   6   4   3  223.12   18.72 
  -7  -4  -3   34.57    3.10 
  -7  -4  -3   35.39    3.02 
  -7  -4  -3   38.87    3.24 
  -7  -4  -3   33.27    2.96 
  -7  -4  -3   28.60    2.92 
  -7  -4  -3   32.27    2.95 
   7   4   3   42.11    3.80 
  -8  -4  -3   89.47    7.38 
  -8  -4  -3   88.92    7.37 
  -8  -4  -3   81.31    7.18 
  -8  -4  -3   91.35    7.50 
  -8  -4  -3   88.36    7.20 
  -8  -4  -3   82.29    7.20 
  -8  -4  -3   81.41    7.24 
  -9  -4  -3   16.29    1.42 
  -9  -4  -3   12.77    1.37 
  -9  -4  -3   16.88    1.71 
  -9  -4  -3   13.44    2.06 
  -9  -4  -3   12.81    1.31 
  -9  -4  -3   14.28    1.37 
  -9  -4  -3   14.98    1.55 
  -9  -4  -3   12.54    1.40 
 -10  -4  -3    8.62    1.05 
 -10  -4  -3    8.38    0.88 
 -10  -4  -3    7.75    0.97 
 -10  -4  -3    9.27    0.95 
 -10  -4  -3    7.86    0.95 
 -10  -4  -3    7.98    0.89 
  10   4   3    9.48    1.14 
  -6   5   3   35.74    3.10 
  -5   5   3   68.34    5.41 
  -5   5   3   60.01    5.43 
  -5   5   3   64.07    5.35 
  -4   5   3   78.82    6.41 
  -4   5   3   73.82    6.60 
  -4   5   3   78.85    6.42 
  -3   5   3  220.42   17.85 
  -3   5   3  214.77   17.84 
  -2   5   3   51.53    4.19 
  -2   5   3   53.05    4.20 
  -2   5   3   45.38    4.71 
  -1   5   3  270.83   22.00 
  -1   5   3  266.77   22.00 
   0  -5  -3   12.60    1.05 
   0   5   3   10.53    1.01 
   0   5   3   12.03    1.05 
  -1  -5  -3  110.68   10.10 
  -1  -5  -3  134.89   10.09 
   1   5   3  123.23   10.95 
  -2  -5  -3    2.82    0.42 
   2   5   3    1.71    0.93 
   2   5   3    1.82    0.63 
  -3  -5  -3   13.23    1.27 
   3   5   3   12.76    1.58 
   3   5   3   11.99    1.90 
  -4  -5  -3    0.89    0.37 
  -4  -5  -3    0.52    0.39 
   4   5   3   -0.26    0.58 
   4   5   3    0.16    0.47 
  -5  -5  -3   59.68    5.05 
  -5  -5  -3   57.71    4.98 
   5   5   3   59.77    5.38 
   5   5   3   52.51    5.65 
  -6  -5  -3    9.19    1.17 
  -6  -5  -3    5.53    0.85 
  -6  -5  -3    9.18    1.20 
  -6  -5  -3    5.80    0.68 
   6   5   3    6.84    1.40 
  -7  -5  -3  116.01    9.19 
  -7  -5  -3   96.55    8.97 
  -7  -5  -3  113.19    9.06 
  -7  -5  -3  112.88    9.25 
  -7  -5  -3  114.28    9.00 
  -7  -5  -3  107.46    8.99 
  -7  -5  -3  107.88    9.12 
  -7  -5  -3  113.58    9.13 
  -7  -5  -3  100.55    8.94 
   7   5   3   98.90    9.67 
  -8  -5  -3   23.38    1.98 
  -8  -5  -3   23.88    2.32 
  -8  -5  -3   21.86    1.96 
  -8  -5  -3   22.50    2.02 
  -8  -5  -3   19.58    1.93 
  -8  -5  -3   19.72    1.89 
  -8  -5  -3   20.70    2.07 
  -9  -5  -3   37.90    3.54 
  -9  -5  -3   35.18    3.32 
  -9  -5  -3   36.51    3.19 
  -9  -5  -3   37.82    3.14 
  -9  -5  -3   34.90    3.23 
  -9  -5  -3   39.43    3.20 
  -9  -5  -3   37.01    3.39 
  -9  -5  -3   34.38    3.18 
 -10  -5  -3   14.14    1.30 
 -10  -5  -3   11.99    1.38 
 -10  -5  -3   13.01    1.29 
 -10  -5  -3   14.56    1.32 
 -10  -5  -3   12.38    1.30 
 -10  -5  -3   14.11    1.26 
 -10  -5  -3    9.82    1.66 
  10   5   3   16.17    1.50 
   6  -6  -3    0.69    0.36 
  -6   6   3    1.84    0.70 
  -6   6   3    0.87    0.41 
  -6   6   3    1.47    0.55 
   5  -6  -3    9.61    1.03 
  -5   6   3    9.55    1.06 
  -5   6   3   10.44    1.29 
  -5   6   3    9.75    1.04 
  -5   6   3    9.84    1.04 
  -4   6   3   20.41    2.06 
  -4   6   3   21.13    1.88 
  -4   6   3   20.70    1.88 
  -4   6   3   22.17    1.92 
  -3   6   3   32.04    3.02 
  -3   6   3   31.95    2.82 
  -3   6   3   35.22    2.83 
   2  -6  -3   62.29    5.01 
  -2   6   3   58.75    5.00 
  -2   6   3   59.03    4.99 
   1  -6  -3   13.48    1.21 
  -1   6   3   13.54    1.20 
  -1   6   3   12.73    1.18 
   0  -6  -3   62.55    4.91 
   0   6   3   59.21    4.91 
   0   6   3   55.40    4.88 
  -1  -6  -3   16.80    1.45 
  -1  -6  -3   17.08    1.40 
   1   6   3   13.67    1.35 
  -2  -6  -3  232.49   18.89 
   2   6   3  226.59   19.71 
  -3  -6  -3    0.44    0.32 
   3   6   3   -0.04    0.79 
   3   6   3   -0.18    0.50 
  -4  -6  -3   84.09    7.01 
   4   6   3   81.81    7.86 
   4   6   3   83.52    7.41 
  -5  -6  -3    7.62    1.01 
  -5  -6  -3    6.11    0.80 
  -5  -6  -3    5.47    0.64 
   5   6   3    5.28    1.23 
  -6  -6  -3   37.41    3.21 
  -6  -6  -3   35.86    3.28 
  -6  -6  -3   30.66    3.08 
  -6  -6  -3   40.01    3.41 
  -6  -6  -3   37.95    3.25 
  -6  -6  -3   37.58    3.10 
   6   6   3   36.55    3.90 
  -7  -6  -3    0.53    0.40 
  -7  -6  -3    0.29    0.36 
  -7  -6  -3    0.45    0.25 
  -7  -6  -3    0.15    0.22 
  -7  -6  -3    0.31    0.23 
  -7  -6  -3    0.75    0.33 
  -7  -6  -3    0.14    0.26 
  -7  -6  -3    0.79    0.39 
  -7  -6  -3    0.78    0.65 
  -8  -6  -3    1.58    0.38 
  -8  -6  -3    1.27    0.53 
  -8  -6  -3    1.79    0.44 
  -8  -6  -3    0.90    0.46 
  -8  -6  -3    1.91    0.35 
  -8  -6  -3    2.04    0.52 
  -8  -6  -3    2.54    0.45 
  -8  -6  -3    1.91    0.66 
  -9  -6  -3    3.64    0.78 
  -9  -6  -3    2.89    0.48 
  -9  -6  -3    2.39    0.57 
  -9  -6  -3    2.59    0.80 
  -9  -6  -3    2.99    0.52 
  -9  -6  -3    3.10    0.53 
  -9  -6  -3    2.98    0.44 
  -9  -6  -3    2.68    0.58 
   9   6   3    5.33    0.89 
 -10  -6  -3    6.24    0.73 
 -10  -6  -3    6.72    0.97 
 -10  -6  -3    5.09    0.66 
 -10  -6  -3    5.27    0.67 
  10   6   3    5.53    0.94 
  -7   7   3    8.72    1.48 
  -6   7   3   28.47    2.87 
  -6   7   3   32.54    2.90 
  -6   7   3   34.37    3.19 
   5  -7  -3    3.42    0.59 
  -5   7   3    3.76    0.86 
  -5   7   3    3.79    0.61 
  -5   7   3    3.78    0.64 
  -5   7   3    3.18    0.60 
   4  -7  -3    4.81    0.66 
  -4   7   3    4.37    0.89 
  -4   7   3    4.41    0.62 
  -4   7   3    4.12    0.64 
  -4   7   3    5.73    0.69 
   3  -7  -3    0.84    0.30 
  -3   7   3    0.95    0.33 
  -3   7   3    0.34    0.51 
  -3   7   3    0.49    0.27 
  -3   7   3    0.56    0.28 
   2  -7  -3    0.68    0.29 
  -2   7   3    0.97    0.56 
  -2   7   3    0.39    0.22 
  -2   7   3    0.39    0.27 
   1  -7  -3    3.80    0.50 
  -1   7   3    4.39    0.52 
   0  -7  -3    2.13    0.37 
   0   7   3    1.80    0.30 
  -1  -7  -3   21.30    1.69 
   1   7   3   17.07    1.62 
  -2  -7  -3    0.93    0.36 
   2   7   3   -0.17    1.18 
  -3  -7  -3  155.22   11.78 
   3   7   3  124.56   12.62 
  -4  -7  -3    0.06    0.27 
  -4  -7  -3    0.84    0.46 
  -5  -7  -3  268.01   23.66 
  -5  -7  -3  270.99   23.75 
  -5  -7  -3  303.84   23.85 
  -5  -7  -3  311.42   23.61 
  -6  -7  -3   12.57    1.46 
  -6  -7  -3   13.60    1.40 
  -6  -7  -3   16.41    1.71 
  -6  -7  -3   14.16    1.27 
  -6  -7  -3   13.01    1.30 
  -6  -7  -3   11.74    1.25 
  -6  -7  -3   14.20    1.43 
  -7  -7  -3   63.21    5.48 
  -7  -7  -3   65.28    5.61 
  -7  -7  -3   63.66    5.53 
  -7  -7  -3   69.79    5.49 
  -7  -7  -3   62.35    5.61 
  -7  -7  -3   65.91    5.69 
   7   7   3   67.58    5.79 
  -8  -7  -3   11.87    1.26 
  -8  -7  -3    8.52    1.04 
  -8  -7  -3    9.25    0.98 
  -8  -7  -3    9.39    1.14 
  -8  -7  -3   10.16    1.01 
  -8  -7  -3   10.07    1.34 
   8   7   3   10.63    1.39 
  -9  -7  -3    3.34    0.47 
  -9  -7  -3    3.63    0.80 
  -9  -7  -3    3.27    0.65 
  -9  -7  -3    3.96    0.75 
  -9  -7  -3    3.84    0.64 
  -9  -7  -3    3.49    0.59 
  -9  -7  -3    2.45    0.73 
  -9  -7  -3    3.10    0.47 
   9   7   3    3.27    0.80 
  -7   8   3   16.98    1.70 
  -7   8   3   21.28    2.38 
  -6   8   3   13.54    1.32 
  -6   8   3    9.94    1.29 
  -6   8   3   11.30    1.86 
  -5   8   3   35.90    3.38 
  -5   8   3   34.27    3.04 
  -5   8   3   32.37    3.01 
  -5   8   3   33.36    3.01 
   4  -8  -3   32.56    3.12 
  -4   8   3   41.95    3.22 
  -4   8   3   36.40    3.18 
  -4   8   3   36.24    3.49 
  -4   8   3   34.72    3.14 
  -4   8   3   31.96    3.13 
   3  -8  -3   42.30    3.90 
  -3   8   3   47.12    3.93 
  -3   8   3   45.84    3.94 
  -3   8   3   47.02    3.91 
  -3   8   3   46.22    4.27 
   2  -8  -3   61.56    5.30 
  -2   8   3   67.90    5.34 
  -2   8   3   61.32    5.64 
  -2   8   3   67.96    5.30 
  -2   8   3   56.16    5.29 
   1  -8  -3   12.09    1.18 
  -1   8   3   11.74    1.19 
  -1   8   3   11.95    1.68 
  -1   8   3   12.59    1.16 
   0  -8  -3   49.66    4.35 
   0   8   3   53.47    4.34 
  -1  -8  -3    4.01    0.56 
   1   8   3    3.53    0.46 
  -2  -8  -3    1.80    0.46 
  -3  -8  -3    0.27    0.41 
  -3  -8  -3    0.05    0.24 
  -4  -8  -3   39.48    3.63 
  -4  -8  -3   41.55    3.55 
  -4  -8  -3   38.44    3.30 
  -4  -8  -3   38.97    3.44 
  -5  -8  -3    5.09    0.63 
  -5  -8  -3    3.74    0.67 
  -5  -8  -3    5.10    0.68 
  -5  -8  -3    6.06    0.87 
  -5  -8  -3    5.00    0.77 
  -5  -8  -3    5.41    0.77 
  -5  -8  -3    5.18    0.53 
   5   8   3    7.11    1.14 
  -6  -8  -3  100.06    8.24 
  -6  -8  -3   92.23    8.17 
  -6  -8  -3   96.74    8.31 
  -6  -8  -3  104.46    8.33 
  -6  -8  -3   90.53    8.27 
  -6  -8  -3  103.11    8.17 
   6   8   3  102.29    8.52 
  -7  -8  -3    9.75    1.02 
  -7  -8  -3    8.61    1.16 
  -7  -8  -3   11.36    1.18 
  -7  -8  -3    9.95    1.11 
  -7  -8  -3    8.94    1.22 
   7   8   3   12.45    1.54 
  -8  -8  -3   42.36    3.83 
  -8  -8  -3   41.88    3.84 
  -8  -8  -3   42.64    3.87 
  -8  -8  -3   47.93    3.73 
  -8  -8  -3   41.70    3.79 
   8   8   3   46.03    4.00 
  -9  -8  -3    3.67    0.70 
  -9  -8  -3    5.44    0.70 
  -9  -8  -3    5.16    0.67 
   9   8   3    4.70    0.81 
   9   8   3    5.45    0.90 
  -7   9   3    0.40    0.33 
  -6   9   3    4.15    0.76 
  -6   9   3    8.84    1.42 
  -6   9   3    6.40    0.93 
  -5   9   3   10.31    1.22 
  -5   9   3   10.08    1.74 
  -5   9   3    8.57    1.12 
  -4   9   3   31.79    2.76 
  -4   9   3   33.64    3.24 
  -4   9   3   27.93    2.79 
  -4   9   3   30.48    2.77 
   3  -9  -3   41.67    3.93 
  -3   9   3   52.39    4.07 
  -3   9   3   46.59    3.97 
  -3   9   3   39.62    3.95 
  -3   9   3   44.87    4.41 
  -3   9   3   49.42    4.02 
   2  -9  -3   29.19    2.89 
  -2   9   3   36.20    3.46 
  -2   9   3   34.54    2.95 
  -2   9   3   33.98    2.91 
   1  -9  -3   46.10    4.11 
   1  -9  -3   43.89    3.98 
  -1   9   3   46.35    4.01 
  -1   9   3   50.59    4.55 
  -1   9   3   48.18    3.99 
   0  -9  -3   20.00    1.81 
   0  -9  -3   19.96    1.95 
   0   9   3   18.35    1.67 
   0   9   3   21.30    1.79 
  -1  -9  -3   85.96    7.09 
  -1  -9  -3   79.00    7.02 
   1   9   3   84.40    6.86 
  -2  -9  -3    2.47    0.66 
   2   9   3    4.01    0.43 
  -3  -9  -3   44.71    3.51 
  -3  -9  -3   36.97    3.48 
  -3  -9  -3   34.98    3.47 
  -4  -9  -3    0.33    0.44 
  -4  -9  -3    0.90    0.37 
  -4  -9  -3    0.94    0.33 
  -4  -9  -3    1.45    0.50 
  -4  -9  -3    0.87    0.50 
   4   9   3    0.98    0.75 
  -5  -9  -3    1.41    0.23 
  -5  -9  -3    1.70    0.35 
  -5  -9  -3    1.70    0.55 
  -5  -9  -3    0.47    0.38 
  -5  -9  -3    1.44    0.40 
   5   9   3    1.97    0.83 
  -6  -9  -3    0.45    0.31 
  -6  -9  -3    0.08    0.21 
  -6  -9  -3   -0.03    0.42 
  -6  -9  -3    0.42    0.37 
   6   9   3    0.15    0.68 
  -7  -9  -3    7.92    0.94 
  -7  -9  -3    8.50    1.04 
  -7  -9  -3    7.02    1.02 
  -7  -9  -3    6.69    0.93 
   7   9   3   10.62    1.78 
   7   9   3    7.76    1.26 
  -8  -9  -3    0.47    0.38 
  -8  -9  -3    0.92    0.40 
  -8  -9  -3    0.33    0.42 
  -8  -9  -3    0.46    0.31 
   8   9   3    1.03    0.63 
   8   9   3    0.39    0.68 
  -7  10   3    7.96    0.90 
  -6  10   3    0.66    0.45 
   5 -10  -3    1.61    0.53 
  -5  10   3    2.53    1.03 
  -5  10   3    1.98    0.60 
  -5  10   3    1.31    0.48 
  -4  10   3    2.57    0.52 
  -4  10   3    1.70    0.59 
  -4  10   3   -0.08    0.37 
  -4  10   3    1.15    0.91 
  -3  10   3    2.31    1.04 
  -3  10   3    3.24    0.57 
  -3  10   3    1.04    0.44 
  -3  10   3    2.92    0.69 
  -2  10   3    3.92    0.77 
  -2  10   3    3.38    1.09 
   1 -10  -3    3.75    0.64 
   1 -10  -3    3.85    0.78 
  -1  10   3    7.24    0.91 
  -1  10   3    4.24    0.65 
  -1  10   3    4.54    0.65 
   0 -10  -3   25.13    2.47 
   0  10   3   25.65    2.33 
   0  10   3   25.11    2.20 
   0  10   3   30.37    2.51 
  -1 -10  -3   16.26    1.75 
   1  10   3   17.58    1.48 
  -2 -10  -3  102.27    9.12 
   2  10   3  113.72    8.91 
  -3 -10  -3    6.88    0.97 
  -3 -10  -3    8.53    0.80 
  -3 -10  -3    7.08    1.09 
   3  10   3   10.02    0.81 
  -4 -10  -3  170.00   13.63 
  -4 -10  -3  167.62   13.48 
  -4 -10  -3  143.40   13.69 
   4  10   3  176.65   13.92 
  -5 -10  -3    0.53    0.48 
  -5 -10  -3    0.09    0.29 
  -5 -10  -3    0.15    0.31 
  -5 -10  -3    0.49    0.85 
  -5 -10  -3   -0.04    0.16 
   5  10   3   -0.08    0.68 
  -6 -10  -3   55.45    5.15 
  -6 -10  -3   61.78    5.03 
  -6 -10  -3   59.33    5.12 
  -6 -10  -3   60.82    5.08 
   6  10   3   61.36    5.36 
  -7 -10  -3    1.24    0.36 
  -7 -10  -3    0.80    0.40 
  -7 -10  -3    1.25    0.50 
   7  10   3    2.11    0.70 
  -8 -10  -3    1.71    0.40 
   8  10   3    0.97    0.55 
  -6  11   3   12.86    1.38 
  -6  11   3   15.29    1.39 
   5 -11  -3    7.10    1.00 
  -5  11   3    8.87    1.09 
  -5  11   3   10.42    1.20 
   4 -11  -3   17.32    1.75 
  -4  11   3   20.41    2.54 
  -4  11   3   18.86    1.78 
  -4  11   3   16.65    1.70 
  -4  11   3   16.34    1.87 
   3 -11  -3   10.43    1.28 
  -3  11   3    9.29    1.15 
  -3  11   3   10.67    1.31 
  -3  11   3   11.97    1.47 
  -3  11   3   11.17    1.86 
   2 -11  -3   13.18    1.35 
  -2  11   3   10.61    1.18 
  -2  11   3   11.96    1.97 
  -2  11   3    9.13    1.45 
  -2  11   3    9.71    1.40 
   1 -11  -3    8.57    1.14 
  -1  11   3    8.41    1.06 
  -1  11   3    7.60    0.96 
   0 -11  -3    1.22    0.51 
   0  11   3    0.37    0.57 
  -1 -11  -3    0.47    0.46 
   1  11   3    0.29    0.19 
  -2 -11  -3    0.61    0.45 
   2  11   3    0.26    0.20 
  -3 -11  -3   33.23    2.98 
  -3 -11  -3   34.76    3.22 
  -3 -11  -3   35.77    3.20 
   3  11   3   38.21    2.99 
  -4 -11  -3    0.37    0.45 
  -4 -11  -3    0.13    0.27 
  -4 -11  -3    0.36    0.17 
   4  11   3    0.68    0.21 
  -5 -11  -3   66.57    5.72 
  -5 -11  -3   74.74    5.88 
   5  11   3   67.53    6.10 
   5  11   3   68.16    5.73 
  -6 -11  -3    0.36    0.21 
  -6 -11  -3    0.42    0.31 
   6  11   3    0.70    0.62 
  -7 -11  -3   36.24    2.85 
   7  11   3   27.71    2.96 
  -5  12   3    8.96    0.99 
  -5  12   3    7.52    0.97 
   4 -12  -3    4.78    0.73 
  -4  12   3    5.85    0.76 
  -4  12   3    6.99    1.03 
   3 -12  -3   10.21    1.15 
  -3  12   3   11.18    1.30 
  -3  12   3   10.07    1.39 
   2 -12  -3    9.47    1.17 
  -2  12   3   11.66    1.41 
   1 -12  -3   17.72    1.72 
  -1  12   3   15.85    1.85 
   0 -12  -3   20.09    1.97 
  -1 -12  -3    9.23    1.12 
  -2 -12  -3   20.44    1.92 
   2  12   3   19.28    1.70 
  -3 -12  -3    0.77    0.18 
  -3 -12  -3    0.73    0.42 
   3  12   3    0.08    0.20 
  -4 -12  -3    1.71    0.26 
  -4 -12  -3    1.19    0.51 
   4  12   3    2.15    0.29 
  -5 -12  -3    0.33    0.24 
   5  12   3   -0.21    0.17 
   5  12   3   -0.23    0.16 
  -6 -12  -3    5.50    0.79 
  -3  13   3    0.75    0.51 
  -3  13   3    0.07    0.42 
   2 -13  -3    1.74    0.42 
  -2  13   3    3.42    0.61 
   1 -13  -3    5.48    0.79 
   0 -13  -3    9.68    1.07 
  -1 -13  -3   44.17    3.82 
  -2 -13  -3   10.32    1.13 
  -3 -13  -3   53.08    4.81 
  -3 -13  -3   59.71    4.68 
  -4 -13  -3    1.27    0.19 
   5  12  -4   -0.52    0.31 
   4  12  -4   14.49    1.64 
  -4 -12   4   17.79    1.44 
  -4 -12   4   17.97    1.56 
   3  12  -4    1.10    0.50 
  -3 -12   4    1.59    0.37 
  -3 -12   4    1.45    0.23 
   2  12  -4   37.84    3.58 
  -2 -12   4   42.89    3.50 
  -1 -12   4    7.28    0.82 
  -2  12  -4    0.46    0.48 
  -3  12  -4   -0.20    0.41 
  -3  12  -4   -0.34    0.37 
  -4  12  -4    0.11    0.35 
   6  11  -4   -0.01    0.35 
   6  11  -4   -0.20    0.41 
   5  11  -4    0.45    0.60 
   5  11  -4    0.16    0.21 
  -5 -11   4    0.17    0.29 
   4  11  -4   -0.02    0.23 
   4  11  -4   -0.44    0.60 
  -4 -11   4    0.05    0.32 
  -4 -11   4    0.16    0.15 
   3  11  -4    7.65    0.83 
   3  11  -4    4.89    1.08 
  -3 -11   4    8.44    0.76 
  -3 -11   4    8.44    0.96 
   2  11  -4    1.22    0.27 
   2  11  -4    0.75    0.61 
  -2 -11   4    2.09    0.46 
   1  11  -4   29.40    3.17 
  -1 -11   4   38.42    3.05 
   0 -11   4    8.99    0.99 
  -1  11  -4   19.79    2.05 
  -2  11  -4    8.54    1.39 
  -2  11  -4    7.69    1.14 
  -3  11  -4    4.77    0.80 
  -3  11  -4    7.13    0.95 
  -3  11  -4    3.78    1.29 
  -4  11  -4    3.53    0.67 
  -4  11  -4    2.51    0.58 
  -5  11  -4    1.32    0.42 
  -5  11  -4    1.75    0.47 
   7  10  -4    0.81    0.45 
   7  10  -4    1.14    0.50 
   6  10  -4   18.93    1.94 
  -6 -10   4   17.08    1.65 
   5  10  -4   -0.22    0.62 
   5  10  -4    0.66    0.24 
   5  10  -4    0.32    0.71 
  -5 -10   4    0.20    0.35 
  -5 -10   4    0.52    0.14 
   4  10  -4   17.73    2.08 
   4  10  -4   18.16    1.55 
  -4 -10   4   16.49    1.69 
  -4 -10   4   16.52    1.49 
   3  10  -4   -0.05    0.24 
   3  10  -4   -0.69    0.70 
  -3 -10   4    0.27    0.16 
  -3 -10   4    0.25    0.35 
   2  10  -4    1.39    0.90 
   2  10  -4    2.61    0.40 
  -2 -10   4    3.35    0.58 
   1  10  -4    0.30    0.64 
   1  10  -4    0.43    0.21 
  -1 -10   4    0.06    0.32 
   0  10  -4    1.58    0.65 
   0  10  -4    0.89    0.57 
   0 -10   4    1.26    0.39 
  -1  10  -4    3.34    0.75 
  -1  10  -4    4.93    0.81 
  -2  10  -4   12.98    2.28 
  -2  10  -4   15.39    1.61 
  -2  10  -4   14.96    1.63 
  -2  10  -4   12.36    1.56 
  -3  10  -4    9.94    1.38 
  -3  10  -4   10.06    1.22 
  -3  10  -4   11.76    1.97 
  -4  10  -4    8.25    1.02 
  -4  10  -4    6.98    1.54 
  -4  10  -4    9.41    1.21 
  -5  10  -4    8.39    1.09 
  -5  10  -4    9.08    1.12 
  -6  10  -4    3.96    0.58 
  -6  10  -4    2.47    0.49 
   8   9  -4   -0.20    0.44 
   8   9  -4    0.50    0.46 
   7   9  -4    6.86    1.21 
   7   9  -4   10.56    1.24 
  -7  -9   4   10.05    0.98 
  -7  -9   4    7.46    1.03 
   6   9  -4    0.72    0.81 
   6   9  -4   -0.06    0.69 
  -6  -9   4    0.15    0.34 
  -6  -9   4    0.16    0.44 
   5   9  -4   60.73    4.69 
   5   9  -4   42.91    4.59 
  -5  -9   4   48.29    4.12 
  -5  -9   4   44.87    4.34 
  -5  -9   4   52.33    4.35 
   4   9  -4   -0.35    0.73 
   4   9  -4   -0.16    0.86 
  -4  -9   4    0.05    0.46 
  -4  -9   4    0.26    0.17 
  -4  -9   4    0.20    0.38 
   3   9  -4  177.65   14.94 
   3   9  -4  193.25   14.52 
  -3  -9   4  183.50   14.68 
  -3  -9   4  150.57   14.82 
   2   9  -4    2.87    0.92 
   2   9  -4    6.08    0.60 
  -2  -9   4    3.93    0.61 
  -2  -9   4    4.03    0.68 
  -2  -9   4    4.29    1.06 
   1   9  -4   81.15    6.92 
  -1  -9   4   79.01    7.31 
  -1  -9   4   82.93    6.99 
  -1  -9   4   90.49    7.05 
   0   9  -4    3.08    0.36 
   0   9  -4    3.55    0.72 
   0   9  -4    2.23    0.79 
   0  -9   4    3.56    0.54 
   0  -9   4    3.32    1.01 
   0  -9   4    4.25    0.61 
  -1   9  -4    3.46    0.73 
  -1   9  -4    3.14    0.73 
  -1   9  -4    3.04    0.66 
   1  -9   4    2.82    0.97 
   1  -9   4    2.75    0.50 
  -2   9  -4    0.61    0.50 
  -2   9  -4    0.02    0.47 
  -2   9  -4    0.49    0.34 
  -2   9  -4   -0.42    0.77 
   2  -9   4    1.05    0.86 
   2  -9   4    0.27    0.30 
  -3   9  -4    1.50    1.02 
  -3   9  -4    1.33    0.53 
  -3   9  -4    2.02    0.64 
  -3   9  -4    2.10    0.46 
  -4   9  -4    2.37    0.98 
  -4   9  -4    1.71    0.63 
  -5   9  -4    3.87    1.15 
  -5   9  -4    5.43    0.82 
  -6   9  -4    3.14    0.60 
  -7   9  -4    1.14    0.35 
   8   8  -4    5.35    0.86 
   8   8  -4    4.00    0.91 
  -8  -8   4    6.48    0.78 
  -8  -8   4    4.91    0.71 
  -8  -8   4    3.79    0.59 
   7   8  -4    0.03    0.81 
   7   8  -4   -0.11    0.60 
  -7  -8   4    0.05    0.33 
  -7  -8   4    0.42    0.46 
  -7  -8   4   -0.15    0.28 
   6   8  -4    2.05    1.07 
   6   8  -4    3.27    0.93 
  -6  -8   4    3.52    0.74 
  -6  -8   4    4.61    0.76 
   5   8  -4    1.28    1.00 
   5   8  -4    0.69    0.77 
  -5  -8   4    0.56    0.45 
  -5  -8   4    0.67    0.19 
  -5  -8   4    0.54    0.51 
  -5  -8   4    1.04    1.21 
   4   8  -4   63.21    5.15 
   4   8  -4   54.84    5.18 
  -4  -8   4   52.12    4.87 
  -4  -8   4   51.00    4.73 
  -4  -8   4   56.38    4.88 
  -4  -8   4   56.36    5.14 
  -4  -8   4   59.83    4.67 
   3   8  -4   -0.05    0.68 
  -3  -8   4    0.94    0.35 
  -3  -8   4    0.15    0.71 
  -3  -8   4    0.66    0.39 
  -2  -8   4  125.36   10.61 
  -2  -8   4  122.99   10.89 
  -2  -8   4  135.04   10.67 
  -1  -8   4    5.66    0.75 
  -1  -8   4    6.88    1.24 
  -1  -8   4    6.20    0.77 
   0  -8   4   83.53    7.21 
   0  -8   4   86.66    7.05 
   0  -8   4   83.16    7.42 
  -1   8  -4   12.64    2.00 
  -1   8  -4   12.39    1.22 
   1  -8   4   12.50    1.23 
   1  -8   4   13.72    1.89 
  -2   8  -4   13.95    1.99 
  -2   8  -4   14.89    1.33 
   2  -8   4   13.00    1.29 
   2  -8   4   10.66    1.80 
  -3   8  -4   10.07    1.00 
  -3   8  -4    9.24    1.50 
  -3   8  -4    7.53    1.19 
   3  -8   4    6.61    1.57 
   3  -8   4    8.81    0.94 
  -4   8  -4    3.29    0.99 
  -4   8  -4    3.11    0.66 
  -4   8  -4    2.50    0.56 
  -5   8  -4    1.97    0.88 
  -5   8  -4    2.38    0.55 
  -5   8  -4    1.86    0.56 
  -6   8  -4    3.84    0.94 
  -6   8  -4    3.23    0.64 
  -7   8  -4    0.34    0.37 
   9   7  -4    9.74    1.27 
  -9  -7   4   11.82    1.20 
  -9  -7   4   10.52    1.09 
   8   7  -4    7.06    1.03 
   8   7  -4    6.84    1.20 
  -8  -7   4    6.08    1.04 
  -8  -7   4    6.38    0.78 
  -8  -7   4    7.26    0.92 
  -8  -7   4    6.66    0.85 
  -8  -7   4    6.47    0.88 
  -8  -7   4    7.00    0.96 
   7   7  -4   27.89    2.80 
   7   7  -4   33.69    3.03 
  -7  -7   4   29.76    2.61 
  -7  -7   4   27.21    2.60 
  -7  -7   4   29.60    2.50 
  -7  -7   4   24.44    2.59 
  -7  -7   4   30.14    2.64 
   6   7  -4    3.28    1.07 
   6   7  -4    1.45    0.79 
  -6  -7   4    1.20    0.34 
  -6  -7   4    1.77    0.53 
  -6  -7   4    1.24    0.50 
  -6  -7   4    1.25    0.38 
  -6  -7   4    1.96    0.59 
   5   7  -4   69.61    5.46 
   5   7  -4   65.03    5.35 
  -5  -7   4   50.11    4.91 
  -5  -7   4   64.68    5.13 
  -5  -7   4   65.35    5.03 
  -5  -7   4   54.39    5.15 
  -5  -7   4   62.11    5.14 
  -5  -7   4   49.26    5.37 
  -4  -7   4   -0.44    0.69 
  -4  -7   4    0.19    0.16 
  -4  -7   4    0.13    0.28 
  -4  -7   4   -0.03    0.34 
  -3  -7   4    3.59    0.90 
  -3  -7   4    4.00    0.61 
  -2  -7   4    0.02    0.23 
  -2  -7   4   -0.21    0.60 
  -1  -7   4    7.71    0.81 
  -1  -7   4    7.30    1.17 
   0  -7   4   12.55    1.18 
   0  -7   4   12.40    1.76 
  -1   7  -4   52.23    4.81 
  -1   7  -4   53.07    4.37 
   1  -7   4   48.36    4.81 
   1  -7   4   52.55    4.36 
  -2   7  -4   18.52    1.70 
  -2   7  -4   19.82    2.26 
   2  -7   4   18.55    1.67 
   2  -7   4   17.42    2.40 
  -3   7  -4   47.41    3.88 
   3  -7   4   45.37    3.84 
   3  -7   4   42.09    4.44 
  -4   7  -4   16.76    2.10 
  -4   7  -4   20.88    1.80 
  -5   7  -4   31.68    2.71 
  -5   7  -4   28.06    2.67 
  -5   7  -4   28.67    2.99 
  -6   7  -4   21.80    2.18 
  -6   7  -4   17.51    1.84 
  -7   7  -4    2.64    0.52 
  -7   7  -4    2.60    0.78 
   9   6  -4    0.85    0.71 
  -9  -6   4    1.57    0.54 
  -9  -6   4    1.69    0.35 
  -9  -6   4    2.35    0.59 
  -9  -6   4    1.75    0.74 
  -9  -6   4    1.55    0.43 
  -9  -6   4    1.53    0.60 
   8   6  -4   11.06    1.99 
   8   6  -4   16.48    1.93 
  -8  -6   4   15.28    1.69 
  -8  -6   4   16.36    1.43 
  -8  -6   4   14.32    1.51 
  -8  -6   4   16.23    1.54 
  -8  -6   4   14.50    1.59 
  -8  -6   4   14.13    1.52 
   7   6  -4    4.74    1.21 
   7   6  -4    4.69    0.98 
  -7  -6   4    4.79    0.75 
  -7  -6   4    5.93    0.88 
  -7  -6   4    4.21    0.72 
  -7  -6   4    5.38    0.67 
  -7  -6   4    5.12    0.74 
  -7  -6   4    4.71    0.75 
  -7  -6   4    4.50    0.87 
   6   6  -4  104.19    8.36 
   6   6  -4  100.86    8.28 
  -6  -6   4   98.64    8.21 
  -6  -6   4   99.94    7.98 
  -6  -6   4   83.66    8.11 
  -6  -6   4   94.20    8.08 
  -6  -6   4   91.42    8.04 
  -6  -6   4   90.89    8.03 
  -6  -6   4  104.08    8.08 
  -5  -6   4   15.73    1.88 
  -5  -6   4   10.69    1.14 
  -5  -6   4   10.47    1.26 
  -5  -6   4    9.37    0.93 
  -4  -6   4  176.55   15.76 
  -4  -6   4  207.55   16.06 
  -3  -6   4    0.29    0.26 
  -3  -6   4    1.10    0.66 
  -2  -6   4  106.31    9.27 
  -2  -6   4  118.53    9.52 
  -1  -6   4   -0.03    0.19 
  -1  -6   4    0.01    0.59 
   0   6  -4    3.10    0.44 
   0  -6   4    2.29    0.85 
   0  -6   4    4.40    0.48 
  -1   6  -4    0.79    0.25 
   1  -6   4    0.80    0.25 
   1  -6   4    1.77    0.84 
  -2   6  -4   17.66    1.57 
   2  -6   4   17.81    1.53 
   2  -6   4   14.38    2.30 
  -3   6  -4    6.75    0.75 
   3  -6   4    6.44    1.55 
   3  -6   4    6.40    0.69 
  -4   6  -4   21.54    1.85 
   4  -6   4   16.71    2.65 
  -5   6  -4   15.81    1.55 
  -6   6  -4    7.99    1.03 
  -7   6  -4   18.70    1.97 
 -10  -5   4    2.84    0.58 
 -10  -5   4    2.86    0.47 
 -10  -5   4    2.63    0.37 
   9   5  -4    3.79    0.92 
  -9  -5   4    3.32    0.56 
  -9  -5   4    4.14    0.77 
  -9  -5   4    2.16    0.73 
  -9  -5   4    4.12    0.60 
  -9  -5   4    2.31    0.59 
  -9  -5   4    2.46    0.73 
  -9  -5   4    3.77    0.61 
  -9  -5   4    3.20    0.47 
   8   5  -4    0.32    0.87 
  -8  -5   4    0.19    0.24 
  -8  -5   4   -0.54    0.28 
  -8  -5   4    0.41    0.41 
  -8  -5   4   -0.22    0.48 
  -8  -5   4   -0.27    0.40 
  -8  -5   4   -0.12    0.35 
  -8  -5   4   -0.13    0.25 
  -8  -5   4    0.16    0.40 
   7   5  -4    1.21    0.97 
  -7  -5   4    0.92    0.33 
  -7  -5   4    1.71    0.45 
  -7  -5   4    1.06    0.52 
  -7  -5   4    1.59    0.52 
  -7  -5   4    0.72    0.38 
  -7  -5   4    0.37    0.25 
  -7  -5   4    0.60    0.25 
  -7  -5   4    0.55    0.39 
   6   5  -4    3.43    0.89 
  -6  -5   4    3.33    0.67 
  -6  -5   4    5.58    1.22 
  -6  -5   4    2.83    0.55 
  -6  -5   4    4.00    0.66 
  -6  -5   4    4.35    0.74 
  -6  -5   4    3.84    0.59 
  -5  -5   4   66.12    5.26 
  -5  -5   4   63.86    5.52 
  -5  -5   4   57.44    5.22 
  -4  -5   4   11.94    1.21 
  -4  -5   4   14.00    1.69 
  -3  -5   4  268.87   20.34 
  -3  -5   4  222.58   20.14 
  -2  -5   4    0.23    0.21 
  -2  -5   4   -0.21    0.55 
  -1  -5   4  274.23   23.08 
  -1  -5   4  289.61   23.31 
   0   5  -4    6.37    0.69 
   0  -5   4    7.17    1.18 
   0  -5   4    7.27    0.70 
  -1   5  -4   82.17    6.63 
   1  -5   4   82.58    6.61 
   1  -5   4   73.44    7.02 
  -2   5  -4    8.34    0.83 
   2  -5   4    7.73    1.46 
   2  -5   4    8.39    0.80 
  -3   5  -4   22.01    2.69 
  -3   5  -4   26.97    2.18 
   3  -5   4   26.80    2.14 
   3  -5   4   18.89    2.80 
  -4   5  -4    2.56    0.95 
  -4   5  -4    3.19    0.47 
   4  -5   4    2.25    1.11 
  -5   5  -4    6.94    0.84 
  -5   5  -4    6.18    1.29 
   5  -5   4    6.62    1.49 
  -6   5  -4    1.13    0.43 
  10   4  -4    2.56    0.97 
 -10  -4   4    4.39    0.60 
 -10  -4   4    4.89    0.68 
 -10  -4   4    5.29    0.84 
 -10  -4   4    4.52    0.84 
 -10  -4   4    4.71    0.65 
   9   4  -4   17.36    2.00 
  -9  -4   4   13.80    2.19 
  -9  -4   4   18.30    1.63 
  -9  -4   4   19.02    1.79 
  -9  -4   4   15.30    1.84 
  -9  -4   4   16.44    1.62 
  -9  -4   4   17.83    1.85 
  -9  -4   4   15.92    1.62 
  -9  -4   4   17.50    1.55 
  -8  -4   4   22.29    1.95 
  -8  -4   4   20.72    2.12 
  -8  -4   4   20.82    1.87 
  -8  -4   4   19.28    1.93 
  -8  -4   4   20.27    2.12 
  -8  -4   4   23.42    2.19 
  -8  -4   4   23.65    1.98 
  -8  -4   4   18.76    2.03 
   7   4  -4   18.97    2.50 
  -7  -4   4   12.34    1.33 
  -7  -4   4   15.03    1.54 
  -7  -4   4   15.71    1.40 
  -7  -4   4   12.49    1.28 
  -7  -4   4   16.65    1.49 
  -7  -4   4   15.99    1.60 
  -7  -4   4   13.28    1.50 
  -7  -4   4   12.88    1.34 
  -7  -4   4   13.98    1.75 
  -6  -4   4   34.04    2.93 
  -6  -4   4   30.98    2.77 
  -6  -4   4   29.67    2.99 
   5   4  -4    4.76    1.27 
  -5  -4   4    2.43    0.60 
  -5  -4   4    2.61    0.51 
  -5  -4   4    2.12    0.72 
   4   4  -4    5.71    1.24 
  -4  -4   4    3.36    0.51 
  -4  -4   4    4.58    0.79 
  -4  -4   4    3.79    0.66 
  -3  -4   4    0.25    0.24 
  -3  -4   4    0.33    0.51 
  -2  -4   4  222.37   20.43 
  -2  -4   4  277.35   20.62 
   1   4  -4    5.93    0.67 
  -1  -4   4    7.50    1.03 
  -1  -4   4    5.81    0.62 
   0  -4   4  424.35   35.53 
   0  -4   4  445.49   35.81 
  -1   4  -4   10.88    1.00 
   1  -4   4   10.84    1.63 
   1  -4   4   11.16    0.99 
  -2   4  -4  177.41   13.95 
  -2   4  -4  157.97   14.23 
   2  -4   4  191.25   13.93 
   2  -4   4  148.55   14.28 
  -3   4  -4   30.22    2.63 
  -3   4  -4   32.65    3.13 
   3  -4   4   30.29    2.61 
   3  -4   4   32.03    3.24 
  -4   4  -4   67.59    5.69 
  -4   4  -4   71.26    6.09 
   4  -4   4   65.63    6.18 
  -5   4  -4   28.68    2.88 
  -5   4  -4   26.10    2.35 
   5  -4   4   24.78    3.03 
  -6   4  -4    4.84    0.69 
 -10  -3   4    2.98    0.45 
 -10  -3   4    5.38    0.66 
 -10  -3   4    3.33    0.55 
 -10  -3   4    3.01    0.76 
 -10  -3   4    4.38    0.82 
  -9  -3   4    8.41    1.17 
  -9  -3   4    9.34    0.97 
  -9  -3   4    8.22    0.89 
  -9  -3   4    8.08    1.04 
  -9  -3   4    7.70    1.21 
  -9  -3   4    8.78    1.28 
  -9  -3   4    9.41    1.22 
  -8  -3   4   18.36    1.64 
  -8  -3   4   19.07    1.78 
  -8  -3   4   13.77    1.67 
  -8  -3   4   16.11    1.86 
  -8  -3   4   19.57    1.93 
  -8  -3   4   19.43    1.83 
  -8  -3   4   16.98    1.63 
  -8  -3   4   15.21    1.58 
  -7  -3   4   84.44    7.58 
  -7  -3   4   84.07    7.51 
  -7  -3   4   75.52    7.72 
  -7  -3   4   91.36    7.52 
  -7  -3   4   96.24    7.70 
  -7  -3   4   93.51    7.70 
  -7  -3   4   92.40    7.65 
  -7  -3   4  104.52    7.55 
  -6  -3   4   42.69    3.93 
  -6  -3   4   45.27    4.20 
  -6  -3   4   49.95    4.14 
  -5  -3   4  194.75   16.52 
  -5  -3   4  205.74   16.21 
  -5  -3   4  189.04   16.28 
  -4  -3   4    9.41    1.21 
  -4  -3   4    9.86    0.96 
  -4  -3   4    8.81    1.34 
  -4  -3   4    9.34    1.08 
  -3  -3   4   76.78    6.70 
  -3  -3   4   79.88    6.50 
  -3  -3   4   74.96    6.56 
  -3  -3   4   81.77    6.60 
  -3  -3   4   78.52    6.45 
   2   3  -4    2.75    0.38 
  -2  -3   4    2.70    0.39 
  -2  -3   4    2.58    0.43 
  -2  -3   4    3.16    0.59 
  -2  -3   4    2.78    0.31 
  -2  -3   4    3.63    0.70 
   1   3  -4    0.68    0.24 
  -1  -3   4    0.51    0.13 
  -1  -3   4    0.51    0.17 
  -1  -3   4    0.82    0.61 
   0   3  -4    0.76    0.24 
   0  -3   4    0.49    0.17 
   0  -3   4    0.09    0.76 
  -1   3  -4   11.88    1.77 
   1  -3   4   14.29    1.20 
   1  -3   4   13.61    1.76 
  -2   3  -4    9.17    1.25 
  -2   3  -4    8.35    0.84 
   2  -3   4   11.87    1.51 
   2  -3   4    9.40    0.83 
  -3   3  -4   30.22    2.69 
  -3   3  -4   35.02    3.17 
  -4   3  -4   19.24    2.12 
  -4   3  -4   15.65    1.48 
  -5   3  -4   46.16    4.19 
  -5   3  -4   41.77    3.70 
  -6   3  -4   49.84    4.73 
 -10  -2   4   -0.06    0.52 
 -10  -2   4    0.24    0.30 
 -10  -2   4   -0.09    0.23 
 -10  -2   4   -0.82    0.61 
 -10  -2   4    0.05    0.42 
 -10  -2   4   -0.19    0.57 
  -9  -2   4   -0.28    0.36 
  -9  -2   4    0.37    0.71 
  -9  -2   4   -0.11    0.25 
  -9  -2   4   -0.28    0.55 
  -9  -2   4   -0.10    0.52 
  -8  -2   4    0.86    0.39 
  -8  -2   4    0.68    0.65 
  -8  -2   4    1.48    0.57 
  -8  -2   4    1.49    0.53 
  -8  -2   4    1.55    0.65 
  -8  -2   4    0.90    0.29 
  -7  -2   4    8.57    1.26 
  -7  -2   4    9.56    1.16 
  -7  -2   4   10.27    1.16 
  -7  -2   4   10.37    1.32 
  -7  -2   4    9.37    1.04 
  -7  -2   4   11.82    1.45 
  -6  -2   4   60.15    5.12 
  -6  -2   4   60.59    5.27 
  -5  -2   4   27.29    2.46 
  -5  -2   4   22.98    2.27 
  -5  -2   4   28.79    2.75 
  -4  -2   4  190.64   15.30 
  -4  -2   4  182.39   15.30 
  -4  -2   4  187.94   15.49 
  -4  -2   4  191.70   15.24 
  -4  -2   4  173.20   15.15 
  -3  -2   4    9.71    1.06 
  -3  -2   4    9.75    0.86 
  -3  -2   4   11.23    1.13 
  -3  -2   4    8.47    1.24 
  -3  -2   4    9.84    0.93 
  -2  -2   4  351.95   28.92 
  -2  -2   4  333.02   28.87 
  -2  -2   4  373.79   28.84 
  -2  -2   4  352.61   29.00 
   1   2  -4   -0.08    0.22 
  -1  -2   4    0.23    0.15 
  -1  -2   4   -0.59    0.28 
  -1  -2   4    0.03    0.09 
   0   2  -4   79.85    6.13 
   0   2  -4   66.85    6.15 
   0  -2   4   76.73    6.12 
  -1   2  -4    2.58    0.38 
   1  -2   4    2.48    0.33 
  -2   2  -4   49.14    4.37 
  -3   2  -4    5.54    1.03 
  -3   2  -4    4.16    0.51 
  -4   2  -4    4.31    0.54 
  -5   2  -4    1.99    0.92 
  -5   2  -4    1.65    0.37 
  -6   2  -4   39.46    4.08 
  -7   2  -4   51.27    5.49 
 -10  -1   4   14.62    1.47 
 -10  -1   4   17.82    1.75 
 -10  -1   4   17.54    1.57 
 -10  -1   4   13.36    1.70 
 -10  -1   4   13.71    1.86 
  -9  -1   4   10.05    1.36 
  -9  -1   4   11.14    1.11 
  -9  -1   4   14.27    1.78 
  -9  -1   4   10.41    1.48 
  -9  -1   4    9.88    1.19 
  -8  -1   4   18.39    1.77 
  -8  -1   4   19.09    1.80 
  -8  -1   4   16.98    2.05 
  -8  -1   4   17.31    1.85 
  -8  -1   4   17.02    1.62 
  -8  -1   4   14.24    1.52 
  -7  -1   4   31.58    2.88 
  -7  -1   4   36.48    2.93 
  -7  -1   4   25.57    2.96 
  -7  -1   4   31.67    2.77 
  -7  -1   4   31.68    3.00 
  -7  -1   4   33.58    3.09 
  -6  -1   4    5.61    0.80 
  -6  -1   4    6.03    1.00 
  -6  -1   4    5.72    0.67 
  -5  -1   4    0.21    0.18 
  -5  -1   4   -0.08    0.59 
  -5  -1   4    0.04    0.36 
  -4  -1   4    2.62    0.39 
  -4  -1   4    3.15    0.84 
  -4  -1   4    2.93    0.30 
  -4  -1   4    3.10    0.58 
   3   1  -4   78.18    6.55 
  -3  -1   4   78.47    6.46 
  -3  -1   4   76.78    6.51 
  -3  -1   4   81.84    6.74 
  -3  -1   4   78.03    6.58 
   2   1  -4   14.76    1.49 
  -2  -1   4   16.62    1.38 
  -2  -1   4   18.11    1.68 
  -2  -1   4   17.57    1.55 
  -2  -1   4   15.48    1.43 
   1   1  -4  268.33   25.08 
  -1  -1   4  331.57   25.02 
  -1  -1   4  317.80   25.16 
   0   1  -4   -0.44    0.25 
   0   1  -4   -0.38    0.13 
   0  -1   4   -0.15    0.15 
   0  -1   4   -0.38    0.40 
  -1   1  -4  504.49   40.30 
  -1   1  -4  519.56   40.28 
   1  -1   4  453.43   40.28 
  -2   1  -4   13.94    1.59 
  -2   1  -4   13.96    1.21 
  -2   1  -4   11.69    1.20 
   2  -1   4   13.56    1.32 
  -3   1  -4  196.54   17.26 
   3  -1   4  201.73   17.22 
   3  -1   4  227.10   17.30 
  -4   1  -4   31.35    2.67 
  -4   1  -4   31.98    2.95 
  -4   1  -4   26.00    2.61 
   4  -1   4   33.45    2.81 
  -5   1  -4   53.44    4.87 
  -6   1  -4    3.96    1.15 
  -7   1  -4    0.09    0.38 
  -7   1  -4   -0.26    1.04 
  -7   1  -4    0.45    0.37 
  -8   1  -4    0.90    0.37 
  -8   1  -4    1.38    0.50 
 -10   0   4    8.89    0.93 
 -10   0   4    7.82    1.31 
 -10   0   4    7.03    1.07 
 -10   0   4    8.04    1.09 
  -9   0   4   30.52    2.88 
  -9   0   4   31.49    2.71 
  -9   0   4   22.86    2.91 
  -9   0   4   24.41    2.43 
  -9   0   4   30.82    2.54 
  -8   0   4   34.78    2.98 
  -8   0   4   34.85    3.29 
  -8   0   4   32.61    2.75 
  -8   0   4   33.26    2.84 
  -8   0   4   28.81    3.02 
  -8   0   4   27.22    2.92 
  -7   0   4   91.88    7.29 
  -7   0   4   81.56    7.16 
  -7   0   4   76.79    7.29 
  -7   0   4   95.99    7.42 
  -7   0   4   83.84    7.28 
  -6   0   4  107.65    8.74 
  -6   0   4  102.27    8.81 
  -6   0   4   95.32    9.57 
  -6   0   4  110.21    8.64 
  -5   0   4   28.26    2.43 
  -5   0   4   26.30    2.66 
  -5   0   4   23.75    2.22 
  -4   0   4   65.12    5.48 
  -4   0   4   66.20    5.52 
  -4   0   4   67.91    5.84 
  -4   0   4   67.55    5.65 
  -3   0   4    0.92    0.15 
  -3   0   4    0.73    0.13 
  -3   0   4    0.70    0.19 
  -3   0   4    1.05    0.55 
  -3   0   4    0.83    0.37 
  -2   0   4   47.22    3.63 
  -2   0   4   46.01    3.92 
  -2   0   4   37.87    3.65 
  -2   0   4   44.41    3.64 
  -2   0   4   44.47    3.77 
  -1   0   4    2.88    0.34 
  -1   0   4    2.81    0.35 
  -1   0   4    2.46    0.75 
   0   0  -4    4.68    0.51 
   0   0   4    4.08    1.01 
   0   0   4    4.57    0.51 
   0   0   4    6.06    0.53 
  -1   0  -4    3.37    0.41 
   1   0   4    6.79    1.02 
   1   0   4    4.69    0.43 
  -2   0  -4   89.88    7.68 
   2   0   4   97.92    7.89 
  -3   0  -4    1.99    0.49 
  -3   0  -4    2.11    0.37 
   3   0   4    2.10    0.47 
   3   0   4    1.90    0.51 
  -4   0  -4   87.14    8.04 
  -4   0  -4   95.22    8.12 
   4   0   4   99.84    8.29 
   4   0   4  105.26    8.22 
  -5   0  -4   68.17    5.61 
  -5   0  -4   62.39    5.46 
   5   0   4   59.66    6.38 
   5   0   4   65.67    5.67 
  -6   0  -4  102.79    8.83 
  -6   0  -4   95.83    8.59 
   6   0   4  109.18    8.90 
  -7   0  -4   56.70    5.11 
  -7   0  -4   61.95    5.73 
  -7   0  -4   60.94    5.70 
  -7   0  -4   58.47    5.26 
   7   0   4   68.17    5.90 
  -8   0  -4   25.92    2.41 
  -8   0  -4   27.92    2.40 
  -8   0  -4   26.28    2.54 
  -8   0  -4   26.45    2.47 
  -9   0  -4   13.26    1.34 
  -9   0  -4   10.63    1.11 
  -9   0  -4    9.01    1.02 
 -10   0  -4    0.93    0.45 
 -10   0  -4    1.53    0.29 
 -10   1   4    0.13    0.35 
 -10   1   4    1.11    0.67 
 -10   1   4    0.86    0.61 
  -9   1   4    1.02    0.48 
  -9   1   4    0.67    0.29 
  -9   1   4    1.85    0.75 
  -9   1   4    0.53    0.87 
  -8   1   4    9.09    1.02 
  -8   1   4   12.65    1.24 
  -8   1   4   13.91    1.68 
  -8   1   4   12.96    1.41 
  -8   1   4   11.19    1.59 
  -7   1   4   29.04    2.49 
  -7   1   4   29.61    2.71 
  -7   1   4   26.66    2.58 
  -7   1   4   25.66    2.71 
  -7   1   4   30.11    3.56 
  -6   1   4   47.74    4.36 
  -6   1   4   41.36    3.77 
  -6   1   4   46.25    3.88 
  -6   1   4   39.22    3.63 
  -5   1   4   68.37    5.43 
  -5   1   4   62.34    5.79 
  -5   1   4   64.83    5.59 
  -4   1   4   71.32    5.68 
  -4   1   4   72.24    5.89 
  -4   1   4   63.30    5.53 
  -4   1   4   61.49    5.50 
  -3   1   4   24.01    2.01 
  -3   1   4   24.40    2.17 
  -3   1   4   22.13    2.02 
  -3   1   4   26.10    2.41 
  -2   1   4    5.91    1.06 
  -2   1   4    4.22    0.40 
  -2   1   4    3.54    0.45 
  -2   1   4    5.09    0.47 
  -2   1   4    5.43    0.80 
  -1   1   4   25.09    1.97 
  -1   1   4   22.17    2.94 
  -1   1   4   22.38    1.94 
   0   1   4   -0.14    1.02 
   0   1   4   -0.10    0.11 
   0   1   4    0.04    0.16 
  -1  -1  -4    1.07    0.21 
   1   1   4    1.97    0.23 
   1   1   4    1.69    0.75 
   1   1   4    1.02    0.20 
  -2  -1  -4    0.43    0.13 
   2   1   4    0.46    0.46 
   2   1   4    0.44    0.36 
  -3  -1  -4   31.93    2.75 
  -3  -1  -4   30.06    2.75 
   3   1   4   33.25    2.97 
   3   1   4   31.84    2.87 
  -4  -1  -4    3.91    0.66 
  -4  -1  -4    4.22    0.66 
  -4  -1  -4    3.61    0.37 
   4   1   4    4.17    0.75 
   4   1   4    4.86    0.95 
  -5  -1  -4   84.33    7.44 
  -5  -1  -4   86.07    7.49 
   5   1   4   94.23    7.68 
   5   1   4   90.03    7.80 
  -6  -1  -4   41.19    3.74 
  -6  -1  -4   40.79    3.58 
   6   1   4   37.05    3.95 
   6   1   4   40.90    3.86 
  -7  -1  -4  140.79   11.06 
  -7  -1  -4  125.01   11.20 
  -7  -1  -4  133.38   11.44 
   7   1   4  133.88   11.57 
  -8  -1  -4   60.12    5.04 
  -8  -1  -4   54.50    4.85 
  -8  -1  -4   60.15    4.88 
  -8  -1  -4   54.09    4.90 
  -8  -1  -4   54.10    5.55 
  -9  -1  -4   34.48    3.15 
  -9  -1  -4   36.24    3.11 
  -9  -1  -4   35.42    3.04 
  -9  -1  -4   35.59    3.29 
  -9  -1  -4   35.35    3.14 
 -10  -1  -4   21.55    2.02 
 -10  -1  -4   17.17    1.79 
 -10  -1  -4   20.34    1.79 
 -10  -1  -4   21.10    1.92 
  -9   2   4    8.70    1.13 
  -9   2   4   10.99    1.53 
  -9   2   4   11.93    1.65 
  -8   2   4    7.26    1.23 
  -8   2   4    5.34    1.28 
  -7   2   4   -0.16    0.37 
  -7   2   4    0.11    0.41 
  -7   2   4    0.03    0.52 
  -7   2   4    0.96    0.79 
  -7   2   4   -0.04    0.64 
  -6   2   4   -0.25    0.50 
  -6   2   4    0.30    0.47 
  -6   2   4    0.83    0.88 
  -6   2   4    0.58    0.24 
  -5   2   4   13.78    1.28 
  -5   2   4   14.37    1.77 
  -5   2   4   14.59    1.51 
  -4   2   4  138.36   11.69 
  -4   2   4  143.81   12.04 
  -4   2   4  144.02   11.70 
  -4   2   4  143.46   11.83 
  -3   2   4   28.10    2.39 
  -3   2   4   30.06    2.56 
  -3   2   4   32.68    2.90 
  -3   2   4   24.70    2.37 
  -2   2   4  319.76   30.91 
  -2   2   4  394.39   30.94 
  -2   2   4  330.39   30.89 
  -2   2   4  422.59   31.42 
  -2   2   4  429.25   31.11 
   1  -2  -4    5.96    0.52 
  -1   2   4    3.69    1.57 
  -1   2   4    5.31    0.52 
  -1   2   4    6.29    0.58 
   0   2   4  252.30   20.25 
   0   2   4  242.29   20.24 
   1   2   4    1.16    0.16 
   1   2   4    1.33    0.76 
   1   2   4    1.09    0.18 
   1   2   4    1.79    0.71 
  -2  -2  -4  287.49   25.05 
   2   2   4  322.75   25.40 
   2   2   4  310.41   25.27 
  -3  -2  -4   16.38    1.39 
  -3  -2  -4   16.10    1.53 
  -3  -2  -4   17.56    1.55 
   3   2   4   15.98    1.80 
   3   2   4   16.44    1.68 
  -4  -2  -4   21.70    1.91 
  -4  -2  -4   22.52    2.10 
  -4  -2  -4   22.92    2.09 
   4   2   4   24.37    2.44 
   4   2   4   23.69    2.28 
  -5  -2  -4    2.72    0.55 
  -5  -2  -4    3.34    0.68 
   5   2   4    3.44    0.81 
   5   2   4    3.89    1.01 
  -6  -2  -4    0.80    0.45 
  -6  -2  -4    0.27    0.56 
   6   2   4    1.55    0.75 
   6   2   4    1.16    0.67 
  -7  -2  -4    4.37    0.88 
  -7  -2  -4    6.19    1.17 
  -7  -2  -4    6.07    0.84 
  -7  -2  -4    6.12    0.74 
  -7  -2  -4    6.50    0.93 
   7   2   4    6.83    1.35 
  -8  -2  -4   17.46    1.84 
  -8  -2  -4   19.90    1.70 
  -8  -2  -4   18.43    1.64 
  -8  -2  -4   13.90    2.38 
  -8  -2  -4   17.78    1.74 
  -8  -2  -4   16.95    1.71 
  -9  -2  -4   15.70    1.56 
  -9  -2  -4   17.23    1.75 
  -9  -2  -4   17.81    1.62 
  -9  -2  -4   15.73    1.61 
  -9  -2  -4   15.02    1.50 
 -10  -2  -4    7.02    1.03 
 -10  -2  -4    7.27    0.88 
 -10  -2  -4    8.09    1.02 
 -10  -2  -4    9.77    0.91 
 -10  -2  -4    7.81    1.04 
  -8   3   4   59.55    5.36 
  -8   3   4   54.05    5.52 
  -7   3   4   20.32    2.31 
  -7   3   4   16.31    2.56 
  -7   3   4   20.00    2.51 
  -6   3   4   30.19    2.61 
  -6   3   4   35.23    3.18 
  -6   3   4   27.61    2.98 
  -5   3   4    2.44    0.37 
  -5   3   4    2.17    0.54 
  -5   3   4    1.91    0.80 
  -4   3   4    0.02    0.36 
  -4   3   4    0.32    0.62 
  -4   3   4    0.14    0.16 
  -3   3   4   19.49    1.86 
  -3   3   4   21.50    2.29 
  -3   3   4   18.84    1.65 
  -3   3   4   18.57    1.63 
  -2   3   4    4.97    0.46 
  -2   3   4    4.96    0.52 
  -2   3   4    6.41    1.46 
  -2   3   4    7.30    1.03 
  -2   3   4    5.20    0.50 
  -1   3   4   18.05    3.07 
  -1   3   4   21.43    1.79 
  -1   3   4   20.60    1.81 
  -1   3   4   23.15    1.81 
   0  -3  -4    0.44    0.10 
   0   3   4    0.85    0.86 
   0   3   4    0.41    0.10 
   0   3   4    0.37    0.12 
   0   3   4    0.63    1.27 
  -1  -3  -4   71.24    5.72 
   1   3   4   58.80    5.71 
   1   3   4   77.35    6.39 
   1   3   4   74.89    6.15 
  -2  -3  -4    0.05    0.24 
  -2  -3  -4    0.16    0.12 
   2   3   4   -0.04    0.39 
   2   3   4    0.02    0.56 
  -3  -3  -4  238.98   20.83 
  -3  -3  -4  257.99   20.88 
  -3  -3  -4  257.85   20.76 
   3   3   4  256.14   21.04 
   3   3   4  258.32   21.23 
  -4  -3  -4   28.74    2.39 
  -4  -3  -4   26.37    2.35 
  -4  -3  -4   24.69    2.18 
   4   3   4   26.07    2.77 
   4   3   4   23.92    2.54 
  -5  -3  -4  227.06   18.61 
  -5  -3  -4  222.63   18.63 
   5   3   4  218.99   19.11 
   5   3   4  232.47   18.90 
  -6  -3  -4   32.28    2.99 
  -6  -3  -4   34.35    3.12 
  -6  -3  -4   34.09    3.08 
   6   3   4   31.92    3.38 
  -7  -3  -4   70.13    5.96 
  -7  -3  -4   68.20    6.25 
  -7  -3  -4   65.88    6.15 
  -7  -3  -4   71.61    6.11 
  -7  -3  -4   79.95    6.14 
  -7  -3  -4   71.09    6.01 
   7   3   4   68.55    6.57 
  -8  -3  -4    6.03    0.78 
  -8  -3  -4    8.85    1.20 
  -8  -3  -4    6.73    0.82 
  -8  -3  -4    6.44    0.95 
  -8  -3  -4    7.06    0.90 
  -8  -3  -4    8.45    0.92 
  -9  -3  -4    2.01    0.51 
  -9  -3  -4    1.58    1.21 
  -9  -3  -4    1.72    0.52 
  -9  -3  -4    2.39    0.44 
  -9  -3  -4    2.20    0.48 
  -9  -3  -4    1.59    0.46 
 -10  -3  -4    0.58    0.31 
 -10  -3  -4    0.37    0.26 
 -10  -3  -4    0.57    0.36 
 -10  -3  -4    0.26    0.35 
 -10  -3  -4    0.06    0.38 
 -10  -3  -4    0.75    0.33 
  -7   4   4   45.42    5.07 
  -6   4   4   45.36    4.09 
  -6   4   4   44.68    3.83 
  -5   4   4   72.19    5.79 
  -5   4   4   65.80    6.65 
  -5   4   4   69.30    5.90 
  -4   4   4  125.12   10.36 
  -4   4   4  126.65   10.78 
  -3   4   4   25.40    2.19 
  -3   4   4   26.51    2.19 
  -3   4   4   25.27    2.15 
  -3   4   4   26.17    2.42 
  -2   4   4  142.96   11.37 
  -2   4   4  138.78   11.38 
  -2   4   4  134.62   11.38 
  -1   4   4    5.25    0.55 
  -1   4   4    6.11    0.52 
  -1   4   4    3.75    1.81 
  -1   4   4    6.09    0.53 
   0   4   4   73.49    6.27 
   0   4   4   78.71    6.26 
  -1  -4  -4    4.13    0.36 
   1   4   4    3.76    1.25 
   1   4   4    2.98    0.35 
   1   4   4    2.25    0.87 
  -2  -4  -4    3.19    0.32 
  -2  -4  -4    2.31    0.41 
   2   4   4    3.81    1.09 
   2   4   4    2.46    0.66 
  -3  -4  -4    0.07    0.10 
  -3  -4  -4    0.04    0.29 
   3   4   4   -0.07    0.57 
   3   4   4   -0.23    0.38 
  -4  -4  -4  248.75   20.07 
  -4  -4  -4  232.41   20.00 
   4   4   4  244.79   20.58 
   4   4   4  246.89   20.31 
  -5  -4  -4   12.89    1.43 
  -5  -4  -4   13.95    1.48 
   5   4   4   12.86    1.98 
   5   4   4   12.39    1.74 
  -6  -4  -4  193.54   15.92 
  -6  -4  -4  189.44   16.14 
  -6  -4  -4  189.46   16.18 
  -6  -4  -4  202.78   16.11 
   6   4   4  195.68   16.56 
  -7  -4  -4   38.70    3.38 
  -7  -4  -4   36.46    3.13 
  -7  -4  -4   32.91    3.05 
  -7  -4  -4   30.46    3.03 
  -7  -4  -4   34.69    3.20 
  -7  -4  -4   36.67    3.07 
   7   4   4   42.86    3.93 
  -8  -4  -4   59.85    5.18 
  -8  -4  -4   59.68    5.11 
  -8  -4  -4   57.48    5.12 
  -8  -4  -4   58.66    5.28 
  -8  -4  -4   65.01    5.36 
  -8  -4  -4   60.11    5.47 
  -8  -4  -4   62.87    5.13 
  -9  -4  -4   12.38    1.35 
  -9  -4  -4   12.33    1.29 
  -9  -4  -4   13.85    1.31 
  -9  -4  -4   15.43    1.69 
  -9  -4  -4   11.96    1.24 
  -9  -4  -4   13.77    1.33 
  -9  -4  -4   12.53    1.45 
 -10  -4  -4    1.75    0.42 
 -10  -4  -4    1.43    0.34 
 -10  -4  -4    1.69    0.46 
 -10  -4  -4    1.79    0.46 
 -10  -4  -4    1.06    0.46 
 -10  -4  -4    1.84    0.43 
  10   4   4    2.45    0.69 
  -7   5   4    1.78    1.08 
  -6   5   4   31.01    2.79 
  -6   5   4   33.02    3.13 
  -5   5   4   54.91    5.00 
  -5   5   4   60.63    4.91 
  -5   5   4   58.28    4.86 
  -4   5   4   52.49    4.41 
  -4   5   4   50.85    4.55 
  -4   5   4   54.50    4.41 
  -3   5   4   85.31    7.17 
  -3   5   4   83.54    7.16 
  -3   5   4   92.26    7.74 
  -2   5   4   30.25    2.66 
  -2   5   4   37.56    3.72 
  -2   5   4   30.30    2.65 
  -1   5   4   76.77    6.32 
  -1   5   4   76.53    6.33 
   0  -5  -4    6.75    0.66 
   0   5   4    6.20    0.62 
   0   5   4    6.71    0.65 
   0   5   4    6.94    0.59 
   0   5   4    3.00    1.58 
  -1  -5  -4   29.24    2.76 
  -1  -5  -4   38.09    2.76 
   1   5   4   30.11    2.72 
   1   5   4   35.71    3.90 
   1   5   4   33.15    2.71 
   1   5   4   32.62    2.77 
  -2  -5  -4   -0.03    0.24 
   2   5   4    0.04    0.79 
   2   5   4   -0.02    0.51 
   2   5   4    0.08    0.12 
  -3  -5  -4   60.93    5.32 
   3   5   4   67.08    6.06 
   3   5   4   62.99    5.68 
  -4  -5  -4    0.61    0.36 
   4   5   4    0.10    0.50 
   4   5   4    0.10    0.71 
  -5  -5  -4    0.54    0.42 
   5   5   4    0.02    0.76 
   5   5   4    0.61    0.63 
  -6  -5  -4    2.76    0.39 
  -6  -5  -4    2.48    0.50 
  -6  -5  -4    3.12    0.75 
   6   5   4    2.86    0.97 
  -7  -5  -4   23.06    2.32 
  -7  -5  -4   22.34    2.10 
  -7  -5  -4   21.23    2.13 
  -7  -5  -4   21.22    2.23 
  -7  -5  -4   24.52    2.15 
  -7  -5  -4   28.14    2.46 
  -7  -5  -4   24.38    2.14 
  -7  -5  -4   24.70    2.22 
  -7  -5  -4   28.25    2.56 
   7   5   4   25.17    3.67 
  -8  -5  -4   16.18    1.60 
  -8  -5  -4   12.69    1.74 
  -8  -5  -4   12.91    1.28 
  -8  -5  -4   11.92    1.38 
  -8  -5  -4   12.94    1.35 
  -8  -5  -4   12.43    1.27 
  -8  -5  -4   11.26    1.24 
  -8  -5  -4   12.37    1.22 
  -9  -5  -4   10.03    1.18 
  -9  -5  -4   12.59    1.70 
  -9  -5  -4   12.53    1.17 
  -9  -5  -4   11.19    1.25 
  -9  -5  -4   11.11    1.20 
  -9  -5  -4   13.68    1.23 
  -9  -5  -4   10.84    1.30 
  -9  -5  -4   11.43    1.55 
 -10  -5  -4   13.21    1.26 
 -10  -5  -4   10.95    1.31 
 -10  -5  -4   11.00    1.25 
 -10  -5  -4   11.04    1.21 
 -10  -5  -4   13.07    1.19 
 -10  -5  -4   13.48    1.24 
  10   5   4   15.76    1.48 
  -7   6   4    9.16    1.61 
   6  -6  -4    0.04    0.36 
  -6   6   4    0.72    0.39 
  -6   6   4    0.19    0.70 
  -5   6   4    0.94    0.55 
  -5   6   4    0.86    0.35 
  -5   6   4    0.51    0.31 
  -4   6   4    1.34    0.34 
  -4   6   4    1.07    0.34 
  -4   6   4    1.23    0.53 
  -4   6   4    0.87    0.30 
  -3   6   4    2.01    0.38 
  -3   6   4    2.17    0.61 
  -3   6   4    2.39    0.37 
  -2   6   4    7.38    0.74 
  -2   6   4    7.26    0.75 
   1  -6  -4   10.59    0.97 
  -1   6   4    9.83    0.95 
  -1   6   4    9.87    0.93 
   0  -6  -4   43.57    3.40 
   0   6   4   38.44    3.37 
   0   6   4   39.26    3.39 
  -1  -6  -4    1.02    0.47 
  -1  -6  -4    1.28    0.31 
   1   6   4   -0.42    1.30 
   1   6   4    1.14    0.21 
  -2  -6  -4  292.82   22.90 
   2   6   4  239.12   23.71 
   2   6   4  313.61   23.94 
   2   6   4  269.24   22.83 
  -3  -6  -4   -0.14    0.30 
   3   6   4   -0.09    0.55 
   3   6   4   -0.34    0.79 
  -4  -6  -4  258.70   20.85 
   4   6   4  255.78   21.31 
   4   6   4  243.21   21.71 
  -5  -6  -4   17.81    1.68 
  -5  -6  -4   15.81    1.53 
  -5  -6  -4   13.23    1.36 
   5   6   4   16.15    2.18 
  -6  -6  -4   57.24    4.72 
  -6  -6  -4   47.27    4.60 
  -6  -6  -4   54.22    4.59 
  -6  -6  -4   57.53    4.83 
  -6  -6  -4   59.14    4.87 
  -6  -6  -4   57.63    4.78 
   6   6   4   51.18    5.37 
  -7  -6  -4    1.31    0.36 
  -7  -6  -4    0.61    0.33 
  -7  -6  -4    0.73    0.27 
  -7  -6  -4    0.25    0.40 
  -7  -6  -4    0.69    0.42 
  -7  -6  -4    1.03    0.50 
  -7  -6  -4    1.13    0.28 
  -7  -6  -4    0.95    0.71 
  -7  -6  -4    0.66    0.26 
  -7  -6  -4    0.68    0.27 
  -8  -6  -4    0.02    0.26 
  -8  -6  -4    0.08    0.45 
  -8  -6  -4   -0.13    0.29 
  -8  -6  -4    0.74    0.59 
  -8  -6  -4    0.11    0.38 
  -8  -6  -4    0.00    0.26 
  -8  -6  -4    0.50    0.29 
  -8  -6  -4    0.43    0.33 
  -9  -6  -4    1.75    0.39 
  -9  -6  -4    2.00    0.46 
  -9  -6  -4    1.38    0.79 
  -9  -6  -4    1.70    0.50 
  -9  -6  -4    1.27    0.47 
  -9  -6  -4    1.98    0.45 
  -9  -6  -4    1.50    0.35 
   9   6   4    1.83    0.68 
 -10  -6  -4    8.43    0.94 
 -10  -6  -4   11.10    1.19 
 -10  -6  -4   10.81    1.04 
 -10  -6  -4    8.76    0.94 
  10   6   4    8.82    1.29 
  -7   7   4   10.59    1.18 
  -6   7   4   44.87    4.04 
  -6   7   4   44.14    4.07 
  -6   7   4   51.80    4.44 
   5  -7  -4   23.53    2.23 
  -5   7   4   27.56    2.30 
  -5   7   4   23.39    2.25 
  -5   7   4   26.00    2.26 
  -5   7   4   22.84    2.56 
   4  -7  -4   29.74    2.59 
  -4   7   4   28.53    2.60 
  -4   7   4   31.97    2.61 
  -4   7   4   26.64    2.86 
  -4   7   4   30.06    2.59 
   3  -7  -4   29.39    2.67 
  -3   7   4   28.11    2.96 
  -3   7   4   32.15    2.66 
  -3   7   4   33.25    2.70 
  -3   7   4   30.05    2.67 
   2  -7  -4    8.69    0.92 
  -2   7   4    8.43    1.33 
  -2   7   4    8.89    0.88 
  -2   7   4    8.91    0.91 
   1  -7  -4    5.51    0.62 
  -1   7   4    4.38    0.58 
  -1   7   4    5.04    0.58 
   0  -7  -4   -0.12    0.21 
   0   7   4    0.04    0.17 
   0   7   4    0.37    0.26 
  -1  -7  -4   29.58    2.30 
   1   7   4   22.77    2.14 
  -2  -7  -4    5.26    0.70 
   2   7   4    2.14    1.49 
  -3  -7  -4  237.55   18.29 
   3   7   4  202.68   19.26 
  -4  -7  -4    1.41    0.49 
  -4  -7  -4    1.29    0.37 
  -5  -7  -4  193.30   14.42 
  -5  -7  -4  190.90   14.65 
  -5  -7  -4  158.94   14.46 
  -5  -7  -4  160.50   14.56 
  -6  -7  -4   11.80    1.28 
  -6  -7  -4   12.69    1.14 
  -6  -7  -4   10.90    1.39 
  -6  -7  -4   11.46    1.17 
  -6  -7  -4   10.61    1.14 
  -6  -7  -4   15.12    1.59 
  -6  -7  -4   11.65    1.31 
   6   7   4    9.66    2.18 
  -7  -7  -4   47.89    3.73 
  -7  -7  -4   42.50    3.73 
  -7  -7  -4   47.17    3.89 
  -7  -7  -4   37.05    3.70 
  -7  -7  -4   40.61    3.87 
  -7  -7  -4   44.55    3.78 
  -7  -7  -4   48.26    4.02 
  -8  -7  -4    4.27    0.75 
  -8  -7  -4    4.62    0.71 
  -8  -7  -4    5.10    0.80 
  -8  -7  -4    5.34    0.69 
  -8  -7  -4    6.08    0.68 
  -8  -7  -4    4.37    0.92 
   8   7   4    7.05    1.07 
  -9  -7  -4    2.60    0.43 
  -9  -7  -4    2.86    0.44 
  -9  -7  -4    2.16    0.76 
  -9  -7  -4    2.82    0.66 
  -9  -7  -4    3.51    0.78 
  -9  -7  -4    3.60    0.57 
  -9  -7  -4    2.75    0.59 
   9   7   4    3.20    0.79 
  -7   8   4   17.11    2.33 
  -7   8   4   14.85    1.51 
  -6   8   4   14.41    1.48 
  -6   8   4   13.17    2.05 
  -5   8   4   45.56    3.79 
  -5   8   4   45.68    4.15 
  -5   8   4   39.79    3.79 
  -5   8   4   42.69    3.79 
   4  -8  -4   28.73    2.76 
  -4   8   4   30.10    2.80 
  -4   8   4   34.68    2.83 
  -4   8   4   32.90    2.81 
  -4   8   4   30.91    3.18 
   3  -8  -4   43.56    3.89 
  -3   8   4   46.81    3.90 
  -3   8   4   46.92    4.30 
  -3   8   4   46.24    3.91 
  -3   8   4   44.00    3.91 
   2  -8  -4   62.64    5.32 
  -2   8   4   62.50    5.33 
  -2   8   4   59.72    5.67 
  -2   8   4   63.43    5.31 
  -2   8   4   67.60    5.35 
   1  -8  -4   26.50    2.31 
  -1   8   4   25.89    2.76 
  -1   8   4   24.27    2.31 
  -1   8   4   27.83    2.29 
   0  -8  -4   60.69    5.14 
   0   8   4   61.67    5.11 
   1   8   4    7.01    0.72 
  -3  -8  -4    1.53    0.36 
  -3  -8  -4    1.19    0.46 
  -4  -8  -4    0.42    0.33 
  -4  -8  -4    0.81    0.18 
  -5  -8  -4    0.59    0.24 
  -5  -8  -4    0.29    0.21 
  -5  -8  -4   -0.02    0.32 
  -5  -8  -4   -0.13    0.33 
  -5  -8  -4    0.20    0.39 
  -5  -8  -4    0.27    0.15 
  -5  -8  -4    0.50    0.48 
   5   8   4    0.60    0.72 
  -6  -8  -4   61.26    5.53 
  -6  -8  -4   65.81    5.40 
  -6  -8  -4   64.13    5.58 
  -6  -8  -4   67.83    5.57 
  -6  -8  -4   58.90    5.39 
   6   8   4   70.27    5.80 
  -7  -8  -4    1.65    0.52 
  -7  -8  -4    1.01    0.47 
  -7  -8  -4    0.55    0.40 
  -7  -8  -4    1.17    0.30 
  -7  -8  -4    0.91    0.39 
  -7  -8  -4    1.45    0.35 
   7   8   4    1.80    0.80 
  -8  -8  -4   38.22    3.27 
  -8  -8  -4   36.35    3.34 
  -8  -8  -4   36.28    3.38 
  -8  -8  -4   36.45    3.32 
  -8  -8  -4   39.13    3.20 
   8   8   4   36.18    3.49 
  -9  -8  -4    5.19    0.67 
  -9  -8  -4    3.75    0.72 
  -9  -8  -4    5.28    0.70 
   9   8   4    5.25    0.86 
   9   8   4    5.42    0.94 
  -7   9   4    0.50    0.34 
  -6   9   4    2.59    1.02 
  -6   9   4    1.20    0.47 
  -6   9   4    1.48    0.51 
  -5   9   4    0.99    0.47 
  -5   9   4    2.54    0.59 
  -5   9   4    2.09    0.95 
  -4   9   4    5.42    1.12 
  -4   9   4    2.36    0.58 
  -4   9   4    2.99    0.58 
   3  -9  -4    8.65    1.07 
  -3   9   4    9.50    1.06 
  -3   9   4   14.55    1.84 
  -3   9   4    8.22    1.07 
  -3   9   4    9.86    1.10 
   2  -9  -4   13.46    1.49 
  -2   9   4   14.98    1.54 
  -2   9   4   14.46    1.51 
  -2   9   4   16.72    1.50 
  -2   9   4   21.31    2.27 
   1  -9  -4   22.93    2.19 
  -1   9   4   24.55    2.17 
  -1   9   4   26.98    2.81 
  -1   9   4   24.01    2.19 
   0  -9  -4   23.67    2.10 
   0  -9  -4   23.33    2.26 
   0   9   4   25.61    2.08 
   0   9   4   21.63    1.96 
  -1  -9  -4  146.93   11.56 
   1   9   4  132.90   11.30 
   1   9   4  134.33   11.36 
  -2  -9  -4    9.86    1.29 
   2   9   4    9.82    0.90 
  -3  -9  -4  133.53   10.42 
  -3  -9  -4  123.24   10.47 
  -3  -9  -4  126.14   10.58 
  -3  -9  -4  120.60   10.34 
  -3  -9  -4  118.47   10.26 
  -4  -9  -4    0.83    0.45 
  -4  -9  -4    0.77    0.34 
  -4  -9  -4    0.95    0.40 
  -4  -9  -4    0.89    0.45 
  -4  -9  -4    0.42    0.18 
   4   9   4    0.22    0.78 
  -5  -9  -4   23.69    2.05 
  -5  -9  -4   22.62    1.96 
  -5  -9  -4   22.11    2.21 
  -5  -9  -4   21.80    2.22 
  -5  -9  -4   25.04    2.18 
   5   9   4   22.12    2.49 
  -6  -9  -4    0.11    0.33 
  -6  -9  -4   -0.07    0.21 
  -6  -9  -4   -0.20    0.34 
  -6  -9  -4    0.19    0.44 
   6   9   4    0.34    0.69 
  -7  -9  -4    0.97    0.52 
  -7  -9  -4    0.83    0.42 
  -7  -9  -4    0.56    0.36 
   7   9   4    1.70    0.80 
  -8  -9  -4    0.11    0.43 
  -8  -9  -4    0.45    0.37 
  -8  -9  -4    0.09    0.38 
  -8  -9  -4    0.40    0.39 
   8   9   4    0.41    0.59 
   8   9   4    0.47    0.91 
  -7  10   4   10.24    1.07 
   6 -10  -4    4.64    0.79 
  -6  10   4    5.74    0.89 
  -5  10   4   11.60    1.79 
  -5  10   4    8.25    1.05 
  -5  10   4    8.48    1.21 
  -4  10   4    6.86    1.00 
  -4  10   4   11.15    1.15 
  -4  10   4    8.56    1.24 
  -4  10   4    7.84    1.60 
  -3  10   4    2.45    0.68 
  -3  10   4    2.05    0.52 
  -3  10   4    1.25    0.45 
  -3  10   4    2.19    0.54 
  -3  10   4    2.07    1.08 
   2 -10  -4    1.57    0.60 
   2 -10  -4    2.73    0.71 
  -2  10   4    3.10    0.56 
  -2  10   4    1.69    0.49 
  -2  10   4    1.55    0.46 
  -2  10   4    3.50    0.74 
  -2  10   4    2.28    1.05 
   1 -10  -4    0.35    0.38 
   1 -10  -4    0.56    0.52 
  -1  10   4    1.79    0.46 
  -1  10   4   -0.01    0.29 
  -1  10   4    0.02    0.30 
   0 -10  -4   15.22    1.79 
   0 -10  -4   20.51    1.98 
   0  10   4   20.25    1.78 
   0  10   4   23.93    1.99 
   0  10   4   18.18    1.63 
  -1 -10  -4    8.96    1.19 
   1  10   4    9.07    0.84 
  -2 -10  -4  118.58   10.16 
  -2 -10  -4  119.24   10.25 
   2  10   4  126.66   10.00 
  -3 -10  -4    6.14    0.89 
  -3 -10  -4    4.22    0.84 
  -3 -10  -4    6.63    0.60 
  -4 -10  -4  149.37   12.54 
  -4 -10  -4  159.75   12.42 
  -4 -10  -4  127.55   12.64 
  -4 -10  -4  167.23   12.62 
  -5 -10  -4   -0.05    0.45 
  -5 -10  -4    0.07    0.29 
  -5 -10  -4    0.41    0.18 
  -5 -10  -4    0.24    0.35 
   5  10   4   -0.11    0.69 
  -6 -10  -4   48.12    4.26 
  -6 -10  -4   49.85    4.18 
  -6 -10  -4   52.00    4.25 
  -6 -10  -4   48.41    4.11 
   6  10   4   42.09    4.42 
  -7 -10  -4    0.46    0.29 
  -7 -10  -4   -0.41    0.32 
  -7 -10  -4   -0.05    0.44 
   7  10   4    0.10    0.62 
  -8 -10  -4    6.68    0.85 
   8  10   4    6.10    0.94 
  -6  11   4   11.50    1.26 
  -6  11   4   12.82    1.24 
  -5  11   4    6.74    0.99 
  -5  11   4    6.95    1.08 
   4 -11  -4   17.06    1.76 
  -4  11   4   22.68    2.55 
  -4  11   4   13.13    1.65 
  -4  11   4   19.14    1.79 
  -4  11   4   18.65    1.91 
   3 -11  -4    6.33    0.97 
  -3  11   4    7.10    1.58 
  -3  11   4    7.59    0.95 
  -3  11   4    8.65    1.27 
  -3  11   4    4.80    0.82 
   2 -11  -4   17.30    1.81 
  -2  11   4   17.92    1.81 
  -2  11   4   15.72    1.89 
  -2  11   4   14.95    1.62 
  -2  11   4   20.97    2.62 
   1 -11  -4   17.30    1.83 
  -1  11   4   16.69    1.64 
  -1  11   4   18.07    1.84 
   0 -11  -4    9.58    1.18 
   0  11   4    7.14    1.11 
   0  11   4    8.93    0.98 
  -1 -11  -4    5.49    0.87 
   1  11   4    4.78    0.56 
  -2 -11  -4    0.07    0.32 
  -2 -11  -4    0.21    0.48 
   2  11   4    0.77    0.21 
  -3 -11  -4    3.93    0.59 
  -3 -11  -4    3.09    0.39 
  -3 -11  -4    2.62    0.66 
  -4 -11  -4   -0.23    0.42 
  -4 -11  -4    0.07    0.29 
  -4 -11  -4    0.25    0.17 
   4  11   4    0.12    0.19 
  -5 -11  -4   25.04    2.34 
  -5 -11  -4   29.52    2.53 
   5  11   4   33.48    3.40 
   5  11   4   27.71    2.36 
  -6 -11  -4    0.79    0.35 
  -6 -11  -4    0.62    0.30 
  -6 -11  -4    0.58    0.23 
   6  11   4   -0.41    0.59 
  -7 -11  -4   31.08    2.47 
   7  11   4   23.01    2.56 
  -5  12   4    2.15    0.52 
  -5  12   4    2.71    0.48 
   4 -12  -4    0.60    0.39 
  -4  12   4    1.72    0.48 
  -4  12   4    2.21    0.64 
   3 -12  -4    8.88    1.07 
  -3  12   4    8.05    1.26 
  -3  12   4   11.11    1.22 
  -3  12   4    7.06    0.94 
   2 -12  -4   13.41    1.36 
  -2  12   4   14.34    1.54 
  -2  12   4    9.92    1.21 
   1 -12  -4   22.76    2.15 
  -1  12   4   21.39    2.24 
   0 -12  -4   52.94    4.62 
  -1 -12  -4   13.39    1.47 
  -2 -12  -4   47.97    4.10 
   2  12   4   45.52    3.88 
  -3 -12  -4    1.02    0.42 
  -3 -12  -4    1.94    0.55 
  -3 -12  -4    1.81    0.26 
   3  12   4    1.86    0.29 
   3  12   4    1.81    0.28 
  -4 -12  -4    7.99    1.14 
  -4 -12  -4    9.43    1.04 
  -4 -12  -4   11.20    0.91 
   4  12   4   10.11    0.92 
  -5 -12  -4   -0.19    0.24 
   5  12   4   -0.07    0.17 
  -6 -12  -4    2.31    0.40 
  -3  13   4   -0.14    0.42 
   2 -13  -4    0.37    0.36 
  -2  13   4    0.31    0.51 
   1 -13  -4    9.79    1.12 
   0 -13  -4    7.86    0.98 
  -1 -13  -4   32.41    2.89 
  -2 -13  -4    6.93    0.92 
  -3 -13  -4   40.09    3.07 
  -3 -13  -4   32.99    3.21 
  -4 -13  -4    1.20    0.19 
   4  12  -5   15.11    1.47 
   3  12  -5    1.45    0.44 
  -3 -12   5    1.65    0.34 
  -3 -12   5    1.19    0.19 
   2  12  -5   30.18    2.97 
  -2 -12   5   38.21    2.86 
  -2 -12   5   32.67    2.90 
   1  12  -5    4.01    0.64 
   0  12  -5   12.19    1.21 
  -2  12  -5    1.53    0.45 
  -3  12  -5    0.42    0.36 
   6  11  -5   -0.38    0.32 
   5  11  -5    4.54    0.67 
   5  11  -5    3.34    0.72 
   5  11  -5    2.82    0.42 
  -5 -11   5    3.84    0.54 
   4  11  -5    0.14    0.25 
   4  11  -5   -0.38    0.51 
  -4 -11   5   -0.10    0.13 
  -4 -11   5    0.09    0.28 
   3  11  -5    0.74    0.59 
   3  11  -5    0.06    0.21 
  -3 -11   5   -0.15    0.32 
  -3 -11   5    0.49    0.17 
   2  11  -5    0.28    0.56 
  -2 -11   5    0.77    0.36 
   1  11  -5   13.15    1.59 
  -1 -11   5   16.47    1.48 
   0  11  -5    3.67    0.69 
  -1  11  -5   12.30    1.61 
  -1  11  -5   14.85    1.44 
  -2  11  -5    6.52    0.90 
  -3  11  -5    7.41    1.03 
  -3  11  -5   10.59    1.19 
  -4  11  -5    4.29    0.66 
  -4  11  -5    5.05    0.75 
  -5  11  -5    2.17    0.46 
  -5  11  -5    3.27    0.53 
   7  10  -5    0.62    0.37 
   7  10  -5    0.77    0.46 
   6  10  -5   32.59    3.44 
   6  10  -5   42.59    3.24 
  -6 -10   5   37.55    3.25 
   5  10  -5    0.80    0.27 
   5  10  -5    0.59    0.72 
   5  10  -5   -0.36    0.53 
  -5 -10   5    0.67    0.35 
  -5 -10   5    0.70    0.14 
   4  10  -5   45.50    4.71 
   4  10  -5   42.07    4.51 
   4  10  -5   56.22    4.34 
  -4 -10   5   56.17    4.47 
  -4 -10   5   54.07    4.30 
   3  10  -5    0.35    0.29 
   3  10  -5   -0.48    0.75 
  -3 -10   5    0.32    0.17 
  -3 -10   5    0.49    0.38 
   2  10  -5   13.38    1.26 
   2  10  -5   12.73    1.72 
   1  10  -5   -0.05    0.14 
   1  10  -5   -0.18    0.55 
  -1 -10   5    0.25    0.30 
   0  10  -5    0.68    0.55 
   0  10  -5    0.58    0.54 
  -1  10  -5    1.54    0.64 
  -1  10  -5    1.03    0.52 
  -2  10  -5   14.38    1.61 
  -2  10  -5   14.92    1.64 
  -2  10  -5   11.30    1.50 
  -2  10  -5   11.74    2.28 
  -3  10  -5    5.47    0.92 
  -3  10  -5    6.67    1.59 
  -3  10  -5    5.31    0.84 
  -4  10  -5    6.03    0.86 
  -4  10  -5    7.95    1.10 
  -4  10  -5    5.35    1.44 
  -5  10  -5    5.21    0.76 
  -5  10  -5    6.53    0.92 
  -6  10  -5    1.84    0.42 
  -6  10  -5    1.11    0.39 
   8   9  -5   -0.24    0.31 
   7   9  -5    7.30    1.07 
  -7  -9   5    7.76    0.83 
   6   9  -5    0.05    0.76 
   6   9  -5    0.90    0.71 
  -6  -9   5    0.73    0.44 
  -6  -9   5    1.03    0.38 
   5   9  -5   66.69    5.51 
  -5  -9   5   56.93    4.99 
  -5  -9   5   60.81    5.20 
   4   9  -5   -0.19    0.75 
   4   9  -5    0.18    0.25 
   4   9  -5   -0.83    0.78 
  -4  -9   5   -0.29    0.34 
  -4  -9   5    0.31    0.18 
   3   9  -5  136.66   10.37 
   3   9  -5  113.96   10.77 
  -3  -9   5  124.44   10.33 
  -3  -9   5  118.80   11.38 
  -3  -9   5  129.32   10.51 
   2   9  -5    2.35    0.99 
   2   9  -5    4.73    0.54 
  -2  -9   5    4.28    1.16 
  -2  -9   5    5.10    0.74 
  -2  -9   5    4.50    0.68 
   1   9  -5   29.90    3.01 
   1   9  -5   30.55    3.41 
  -1  -9   5   35.54    3.60 
  -1  -9   5   42.03    3.15 
  -1  -9   5   38.70    3.11 
   0   9  -5    7.41    1.24 
   0   9  -5   10.85    1.45 
   0  -9   5    9.84    1.64 
   0  -9   5   10.86    1.03 
  -1   9  -5    8.66    1.09 
  -1   9  -5   10.99    1.25 
   1  -9   5    7.79    1.52 
   1  -9   5    7.21    0.89 
  -2   9  -5    0.35    0.49 
  -2   9  -5    0.57    0.34 
  -2   9  -5   -0.60    0.95 
  -2   9  -5    0.04    0.46 
  -2   9  -5    0.47    0.45 
   2  -9   5   -0.66    0.93 
  -3   9  -5    1.64    1.12 
  -3   9  -5    2.57    0.52 
  -3   9  -5    2.72    0.66 
  -3   9  -5    1.93    0.55 
  -4   9  -5    0.17    0.46 
  -4   9  -5   -0.49    0.83 
  -4   9  -5   -0.10    0.49 
  -5   9  -5   -0.36    0.81 
  -5   9  -5    0.10    0.49 
  -6   9  -5    0.70    0.43 
  -7   9  -5    0.40    0.27 
   8   8  -5   12.25    1.25 
   8   8  -5    9.57    1.32 
  -8  -8   5   10.71    1.14 
  -8  -8   5   11.40    1.08 
   7   8  -5    0.10    0.56 
   7   8  -5    0.14    0.75 
  -7  -8   5    0.18    0.30 
  -7  -8   5    0.53    0.45 
   6   8  -5    5.18    1.27 
   6   8  -5    4.74    1.04 
  -6  -8   5    4.53    0.76 
  -6  -8   5    6.01    0.92 
   5   8  -5   -0.21    0.73 
   5   8  -5   -0.48    0.88 
  -5  -8   5   -0.05    0.37 
  -5  -8   5    0.41    0.52 
  -5  -8   5   -0.07    0.14 
   4   8  -5    0.52    0.86 
   4   8  -5    1.35    0.87 
  -4  -8   5    0.78    0.20 
  -4  -8   5    0.56    0.52 
  -4  -8   5    0.11    0.88 
  -4  -8   5    0.62    0.30 
  -4  -8   5    0.68    0.45 
   3   8  -5   -0.75    0.81 
   3   8  -5   -0.11    0.71 
  -3  -8   5    0.28    0.79 
  -3  -8   5    0.17    0.17 
  -3  -8   5    0.14    0.34 
  -3  -8   5    0.34    0.48 
  -3  -8   5   -0.22    0.27 
   2   8  -5   35.86    2.84 
  -2  -8   5   35.05    2.97 
  -2  -8   5   31.80    2.91 
  -2  -8   5   28.40    3.36 
   1   8  -5    6.79    0.74 
  -1  -8   5    6.92    0.80 
  -1  -8   5    7.40    1.39 
  -1  -8   5    6.48    0.79 
   0  -8   5   51.57    4.90 
  -1   8  -5   12.50    1.17 
  -1   8  -5   11.62    2.04 
   1  -8   5   10.25    1.78 
   1  -8   5   11.65    1.16 
  -2   8  -5   25.29    2.57 
  -2   8  -5   28.70    3.17 
  -2   8  -5   29.59    2.43 
   2  -8   5   27.67    2.37 
   2  -8   5   22.55    3.13 
  -3   8  -5   14.61    1.80 
  -3   8  -5   20.92    2.47 
  -3   8  -5   17.31    1.85 
   3  -8   5   18.50    2.53 
   3  -8   5   19.00    1.65 
  -4   8  -5   21.86    2.71 
  -4   8  -5   21.94    2.16 
  -4   8  -5   25.09    2.27 
  -5   8  -5    9.33    1.27 
  -5   8  -5   11.98    1.71 
  -6   8  -5    1.39    0.79 
  -6   8  -5    1.70    0.54 
  -7   8  -5    0.11    0.35 
   9   7  -5    5.65    0.91 
  -9  -7   5   10.41    1.25 
  -9  -7   5    6.76    0.78 
   8   7  -5    7.01    1.18 
   8   7  -5    4.03    1.71 
  -8  -7   5    8.71    0.95 
  -8  -7   5    5.15    1.01 
  -8  -7   5    7.45    0.81 
  -8  -7   5    7.54    0.92 
  -8  -7   5    6.23    0.79 
   7   7  -5   63.97    5.61 
   7   7  -5   67.82    5.77 
  -7  -7   5   68.41    5.49 
  -7  -7   5   64.98    5.42 
  -7  -7   5   57.43    5.40 
  -7  -7   5   61.95    5.33 
   6   7  -5    7.85    1.21 
   6   7  -5    8.51    1.47 
  -6  -7   5    6.05    0.96 
  -6  -7   5    6.16    0.80 
  -6  -7   5    6.65    0.94 
   5   7  -5  150.44   11.12 
   5   7  -5  147.48   11.01 
  -5  -7   5  145.17   10.83 
  -5  -7   5  112.87   10.57 
  -5  -7   5  125.29   10.80 
  -5  -7   5  105.02   10.65 
   4   7  -5   -0.25    0.68 
  -4  -7   5    1.23    0.89 
  -4  -7   5    0.45    0.19 
  -4  -7   5    0.57    0.43 
  -3  -7   5   28.09    2.23 
  -3  -7   5   21.68    2.12 
  -3  -7   5   20.07    2.55 
  -2  -7   5    0.17    0.26 
  -2  -7   5   -0.31    0.72 
  -1  -7   5    5.44    0.65 
  -1  -7   5    4.68    1.06 
   0  -7   5    1.20    0.32 
   0  -7   5    1.57    0.89 
  -1   7  -5   48.71    4.79 
  -1   7  -5   53.52    4.28 
   1  -7   5   52.58    4.26 
   1  -7   5   44.61    4.81 
  -2   7  -5   12.11    1.13 
   2  -7   5   11.12    1.09 
   2  -7   5    9.02    1.83 
  -3   7  -5   51.46    4.03 
   3  -7   5   45.07    3.97 
   3  -7   5   42.84    4.61 
  -4   7  -5   24.50    1.94 
  -4   7  -5   19.07    1.99 
   4  -7   5   15.90    2.63 
  -5   7  -5   12.74    1.44 
  -5   7  -5   14.61    1.51 
  -6   7  -5   22.71    2.31 
  -6   7  -5   18.87    1.95 
  -7   7  -5    3.15    0.80 
  -7   7  -5    3.36    0.60 
   9   6  -5    0.00    0.94 
   9   6  -5    0.57    0.66 
  -9  -6   5    0.51    0.33 
  -9  -6   5    0.26    0.43 
  -9  -6   5    0.15    0.25 
  -9  -6   5    0.42    0.36 
  -9  -6   5    0.56    0.54 
   8   6  -5    7.92    1.31 
  -8  -6   5    7.72    0.88 
  -8  -6   5    8.60    0.97 
  -8  -6   5    7.28    0.98 
  -8  -6   5    8.01    1.09 
  -8  -6   5    6.75    0.91 
  -8  -6   5    6.90    1.18 
   7   6  -5   12.65    1.70 
   7   6  -5   10.65    1.44 
  -7  -6   5   12.69    1.48 
  -7  -6   5   12.54    1.26 
  -7  -6   5   10.53    1.25 
  -7  -6   5   10.61    1.25 
  -7  -6   5   10.84    1.14 
  -7  -6   5   10.86    1.29 
   6   6  -5   60.57    5.18 
   6   6  -5   59.15    5.06 
  -6  -6   5   56.16    5.05 
  -6  -6   5   52.51    4.82 
  -6  -6   5   50.08    4.87 
  -6  -6   5   57.89    4.76 
  -6  -6   5   62.18    4.89 
   5   6  -5   13.31    1.79 
  -5  -6   5   14.92    1.49 
  -5  -6   5   11.93    1.18 
  -5  -6   5   16.16    2.31 
  -5  -6   5   14.04    1.50 
  -5  -6   5   14.74    1.32 
  -4  -6   5  131.91   10.93 
  -4  -6   5  132.95   11.19 
  -4  -6   5  128.06   10.82 
  -3  -6   5    2.13    0.43 
  -3  -6   5    1.80    0.83 
  -2  -6   5   85.09    7.44 
  -2  -6   5   85.98    7.12 
  -1  -6   5    4.52    0.56 
  -1  -6   5    4.61    1.08 
   0  -6   5   19.76    1.64 
   0  -6   5   15.54    2.23 
  -1   6  -5    0.43    0.24 
   1  -6   5    0.08    0.85 
   1  -6   5    0.25    0.21 
  -2   6  -5    5.19    0.63 
   2  -6   5    4.61    0.55 
   2  -6   5    3.00    1.21 
  -3   6  -5   -0.13    0.23 
   3  -6   5   -0.09    0.23 
   3  -6   5   -1.09    0.93 
  -4   6  -5    0.42    0.32 
   4  -6   5   -0.18    0.94 
  -5   6  -5    6.12    0.91 
  -5   6  -5    6.65    0.85 
   5  -6   5    5.11    1.49 
  -6   6  -5   15.31    1.54 
  -7   6  -5   14.29    1.45 
   9   5  -5    5.42    1.12 
  -9  -5   5    5.16    0.88 
  -9  -5   5    7.12    1.16 
  -9  -5   5    7.81    0.88 
  -9  -5   5    6.27    0.88 
  -9  -5   5    7.89    1.06 
  -9  -5   5    7.80    0.89 
  -9  -5   5    6.19    0.87 
  -9  -5   5    7.66    0.81 
   8   5  -5    2.23    0.95 
  -8  -5   5    1.95    0.42 
  -8  -5   5    1.95    0.68 
  -8  -5   5    1.25    0.48 
  -8  -5   5    1.65    0.51 
  -8  -5   5    1.24    0.55 
  -8  -5   5    1.34    0.47 
  -8  -5   5    1.59    0.35 
  -8  -5   5    1.51    0.41 
   7   5  -5    5.75    1.24 
  -7  -5   5    4.46    0.76 
  -7  -5   5    5.84    0.84 
  -7  -5   5    5.51    0.73 
  -7  -5   5    6.76    0.81 
  -7  -5   5    6.18    0.68 
  -7  -5   5    6.64    1.08 
  -7  -5   5    4.06    0.78 
  -7  -5   5    5.26    0.72 
   6   5  -5   -0.96    0.78 
   6   5  -5   -0.77    0.80 
  -6  -5   5   -0.35    0.40 
  -6  -5   5    0.36    0.30 
  -6  -5   5   -0.10    0.27 
  -6  -5   5   -0.04    0.36 
  -6  -5   5   -0.03    0.20 
  -6  -5   5    0.16    0.38 
  -5  -5   5   23.84    2.32 
  -5  -5   5   27.17    2.20 
  -5  -5   5   21.45    2.65 
  -4  -5   5    4.71    1.01 
  -4  -5   5    2.57    0.43 
  -3  -5   5  197.00   15.21 
  -3  -5   5  166.93   14.92 
  -2  -5   5   -0.05    0.19 
  -2  -5   5   -0.16    0.63 
  -1  -5   5  300.22   24.76 
  -1  -5   5  297.26   24.47 
   0   5  -5   14.39    1.28 
   0  -5   5   12.26    1.79 
   0  -5   5   14.71    1.28 
  -1   5  -5  189.22   15.40 
   1  -5   5  185.52   15.37 
  -2   5  -5   23.16    2.04 
   2  -5   5   21.25    2.61 
   2  -5   5   24.49    2.01 
  -3   5  -5   63.19    5.13 
  -3   5  -5   61.23    5.52 
   3  -5   5   57.71    5.62 
  -4   5  -5   18.77    2.18 
  -4   5  -5   17.01    1.60 
   4  -5   5   16.12    2.34 
  -5   5  -5    3.19    0.98 
  -5   5  -5    3.22    0.57 
   5  -5   5    2.79    1.12 
 -10  -4   5    7.37    0.79 
 -10  -4   5    8.28    0.88 
 -10  -4   5    6.56    1.04 
 -10  -4   5    7.49    0.99 
 -10  -4   5    6.81    1.02 
   9   4  -5   23.18    2.44 
  -9  -4   5   23.04    2.18 
  -9  -4   5   22.07    2.14 
  -9  -4   5   26.06    2.17 
  -9  -4   5   18.76    2.29 
  -9  -4   5   24.58    2.27 
  -9  -4   5   26.94    2.43 
  -9  -4   5   22.32    2.14 
  -9  -4   5   24.32    2.08 
   8   4  -5   39.74    3.68 
  -8  -4   5   38.52    3.32 
  -8  -4   5   35.60    3.29 
  -8  -4   5   40.34    3.56 
  -8  -4   5   39.66    3.34 
  -8  -4   5   37.19    3.24 
  -8  -4   5   34.28    3.36 
  -8  -4   5   41.86    3.42 
  -8  -4   5   35.95    3.45 
  -7  -4   5   22.55    2.00 
  -7  -4   5   18.82    1.96 
  -7  -4   5   23.51    2.13 
  -7  -4   5   24.77    1.99 
  -7  -4   5   21.95    2.11 
  -7  -4   5   23.43    2.19 
  -7  -4   5   22.58    2.06 
  -7  -4   5   18.56    1.90 
  -6  -4   5   82.79    6.28 
  -6  -4   5   60.57    6.28 
  -6  -4   5   68.77    6.11 
  -6  -4   5   77.04    6.18 
  -6  -4   5   73.80    6.22 
   5   4  -5    4.58    1.52 
  -5  -4   5    2.90    0.69 
  -5  -4   5    2.69    0.47 
  -5  -4   5    2.06    1.19 
  -5  -4   5    2.12    0.48 
  -4  -4   5    5.65    0.62 
  -4  -4   5    3.02    0.95 
  -4  -4   5    5.12    0.90 
  -3  -4   5    1.09    0.28 
  -3  -4   5    2.50    0.73 
  -2  -4   5   28.77    2.74 
  -2  -4   5   37.65    3.12 
   1   4  -5    0.46    0.26 
  -1  -4   5    0.32    0.20 
  -1  -4   5    0.08    0.73 
   0  -4   5   91.09    8.79 
   0  -4   5  110.50    8.40 
  -1   4  -5   11.87    1.07 
   1  -4   5   10.64    1.59 
   1  -4   5   11.85    1.05 
  -2   4  -5   56.96    5.13 
  -2   4  -5   55.60    4.79 
   2  -4   5   53.91    5.19 
   2  -4   5   62.09    4.77 
  -3   4  -5   33.88    3.16 
  -3   4  -5   29.48    2.71 
   3  -4   5   33.77    3.25 
  -4   4  -5   67.76    5.99 
  -4   4  -5   67.53    5.65 
   4  -4   5   66.73    6.08 
  -5   4  -5   52.74    4.67 
  -5   4  -5   47.08    4.27 
   5  -4   5   51.43    4.80 
  -6   4  -5   27.55    2.91 
   6  -4   5   25.73    2.99 
 -10  -3   5    3.08    0.74 
 -10  -3   5    1.39    0.34 
 -10  -3   5    1.44    0.60 
 -10  -3   5    2.84    0.53 
 -10  -3   5    2.05    0.45 
  -9  -3   5   11.93    1.38 
  -9  -3   5    9.34    1.29 
  -9  -3   5    9.38    1.30 
  -9  -3   5    8.94    1.11 
  -9  -3   5    9.47    0.99 
  -9  -3   5    9.71    1.07 
  -9  -3   5    8.65    1.17 
  -8  -3   5   19.39    1.89 
  -8  -3   5   17.93    1.71 
  -8  -3   5   19.47    1.99 
  -8  -3   5   14.99    1.60 
  -8  -3   5   20.80    1.84 
  -8  -3   5   16.33    1.68 
  -8  -3   5   18.28    1.72 
  -8  -3   5   20.56    1.95 
  -7  -3   5   53.04    4.65 
  -7  -3   5   53.28    4.53 
  -7  -3   5   45.93    4.78 
  -7  -3   5   61.15    4.56 
  -7  -3   5   47.78    4.51 
  -7  -3   5   55.86    4.67 
  -7  -3   5   51.29    4.52 
  -7  -3   5   51.27    4.59 
  -7  -3   5   61.21    4.74 
  -6  -3   5   27.95    2.74 
  -6  -3   5   29.43    2.67 
  -6  -3   5   30.73    2.71 
  -6  -3   5   33.06    2.94 
  -5  -3   5  156.96   14.11 
  -5  -3   5  182.79   14.01 
  -4  -3   5   13.36    1.68 
  -4  -3   5   12.98    1.22 
  -4  -3   5   12.65    1.55 
  -4  -3   5   12.78    1.39 
  -3  -3   5  132.62   12.06 
  -3  -3   5  141.66   11.93 
  -3  -3   5  148.05   11.85 
  -3  -3   5  155.13   12.00 
  -3  -3   5  143.04   11.81 
   2   3  -5    1.79    0.36 
  -2  -3   5    1.82    0.50 
  -2  -3   5    2.70    0.77 
  -2  -3   5    1.61    0.29 
  -2  -3   5    2.42    0.59 
  -2  -3   5    2.03    0.26 
   1   3  -5  141.75   12.40 
  -1  -3   5  163.36   12.65 
  -1  -3   5  148.60   12.38 
   0   3  -5    1.86    0.36 
   0  -3   5    1.82    0.27 
   0  -3   5    1.16    0.97 
  -1   3  -5  107.86    8.84 
  -1   3  -5   98.49    9.00 
   1  -3   5  114.16    8.78 
   1  -3   5  105.29    9.11 
  -2   3  -5    0.53    0.59 
  -2   3  -5    0.36    0.18 
   2  -3   5    0.37    0.16 
   2  -3   5   -0.48    0.73 
  -3   3  -5   14.79    1.74 
  -3   3  -5   12.13    1.17 
   3  -3   5   12.84    1.83 
  -4   3  -5   14.06    1.31 
  -4   3  -5   13.84    1.86 
  -5   3  -5   65.85    5.92 
  -5   3  -5   76.48    6.31 
  -6   3  -5   59.46    5.47 
  -7   3  -5   97.03    8.56 
 -10  -2   5    3.48    0.80 
 -10  -2   5    3.13    0.63 
 -10  -2   5    3.72    0.59 
 -10  -2   5    3.00    0.47 
 -10  -2   5    2.82    0.70 
  -9  -2   5    5.14    0.96 
  -9  -2   5    5.82    0.79 
  -9  -2   5    5.10    1.01 
  -9  -2   5    5.01    0.86 
  -9  -2   5    4.01    0.67 
  -9  -2   5    4.91    0.73 
  -9  -2   5    5.99    0.99 
  -8  -2   5    0.18    0.52 
  -8  -2   5   -0.11    0.44 
  -8  -2   5    0.56    0.27 
  -8  -2   5    0.11    0.35 
  -8  -2   5    0.42    0.44 
  -8  -2   5    0.62    0.63 
  -7  -2   5   -0.09    0.40 
  -7  -2   5    0.08    0.35 
  -7  -2   5    0.20    0.37 
  -7  -2   5    0.31    0.21 
  -7  -2   5    0.54    0.58 
  -7  -2   5   -0.26    0.28 
  -7  -2   5    0.31    0.43 
  -6  -2   5    9.60    1.37 
  -6  -2   5   10.25    1.08 
  -6  -2   5   10.86    1.13 
  -5  -2   5   32.78    2.96 
  -5  -2   5   33.05    3.25 
  -5  -2   5   30.19    2.79 
  -4  -2   5  158.35   13.56 
  -4  -2   5  159.92   13.76 
  -4  -2   5  171.99   13.46 
  -3  -2   5   32.59    2.94 
  -3  -2   5   38.25    3.12 
  -3  -2   5   37.38    3.30 
  -3  -2   5   35.03    3.10 
  -3  -2   5   34.16    2.98 
  -2  -2   5  266.53   22.56 
  -2  -2   5  274.43   22.48 
  -2  -2   5  265.94   22.40 
  -2  -2   5  287.24   22.38 
   1   2  -5    0.85    0.34 
  -1  -2   5    1.51    0.22 
  -1  -2   5    1.08    0.25 
  -1  -2   5    1.39    0.44 
   0   2  -5  181.71   14.53 
   0  -2   5  143.12   14.71 
   0  -2   5  187.13   14.47 
   0  -2   5  192.40   14.50 
  -1   2  -5   19.01    1.66 
  -1   2  -5   16.71    1.87 
   1  -2   5   20.08    2.09 
  -2   2  -5   83.91    6.92 
  -2   2  -5   76.54    6.71 
  -2   2  -5   83.71    6.75 
  -3   2  -5    1.87    0.32 
  -3   2  -5    2.22    0.77 
  -4   2  -5    4.98    1.03 
  -4   2  -5    4.42    0.56 
  -5   2  -5    0.29    0.79 
  -6   2  -5   10.43    1.73 
  -7   2  -5   20.62    2.59 
  -7   2  -5   18.80    1.85 
  -7   2  -5   19.64    1.98 
  -8   2  -5   15.25    1.94 
 -10  -1   5   24.96    2.56 
 -10  -1   5   24.71    2.67 
 -10  -1   5   34.02    2.85 
 -10  -1   5   34.98    2.67 
  -9  -1   5   34.60    2.95 
  -9  -1   5   26.14    2.91 
  -9  -1   5   29.35    2.71 
  -9  -1   5   34.70    2.69 
  -9  -1   5   27.10    3.00 
  -9  -1   5   26.05    2.83 
  -8  -1   5   32.26    2.73 
  -8  -1   5   28.79    2.53 
  -8  -1   5   31.15    2.72 
  -8  -1   5   28.31    2.69 
  -8  -1   5   23.69    2.43 
  -8  -1   5   25.62    2.82 
  -7  -1   5   51.80    4.35 
  -7  -1   5   46.34    4.24 
  -7  -1   5   48.75    4.15 
  -7  -1   5   48.23    4.29 
  -7  -1   5   39.87    4.36 
  -7  -1   5   56.34    4.33 
  -6  -1   5    2.79    0.48 
  -6  -1   5    3.61    0.59 
  -6  -1   5    3.53    0.77 
  -5  -1   5    2.06    0.59 
  -5  -1   5    1.63    0.34 
  -5  -1   5    2.80    0.97 
  -4  -1   5    1.63    0.32 
  -4  -1   5    1.92    0.25 
  -4  -1   5    2.18    0.53 
  -4  -1   5    2.14    0.84 
  -4  -1   5    2.01    0.25 
   3   1  -5  109.76    9.80 
  -3  -1   5  118.83    9.78 
  -3  -1   5  117.05    9.74 
  -3  -1   5  121.86    9.90 
  -3  -1   5  126.72   10.08 
   2   1  -5    5.65    0.71 
  -2  -1   5    6.86    0.86 
  -2  -1   5    5.19    0.58 
  -2  -1   5    6.16    1.02 
  -2  -1   5    6.07    0.55 
   1   1  -5  241.58   20.95 
  -1  -1   5  286.48   21.39 
  -1  -1   5  267.56   20.91 
  -1  -1   5  229.92   20.91 
   0   1  -5    0.12    0.30 
   0  -1   5   -0.05    0.52 
   0  -1   5    0.17    0.16 
  -1   1  -5  160.54   13.95 
   1  -1   5  179.03   13.93 
  -2   1  -5   14.83    1.39 
  -2   1  -5   14.07    1.78 
   2  -1   5   16.30    1.81 
  -3   1  -5  143.52   12.07 
  -3   1  -5  131.47   11.87 
   3  -1   5  157.92   12.05 
  -4   1  -5   38.46    3.63 
  -5   1  -5  119.91   10.27 
  -6   1  -5   25.63    3.05 
  -7   1  -5   18.28    1.77 
  -7   1  -5   11.81    2.27 
  -7   1  -5   17.04    1.76 
  -7   1  -5   18.27    1.68 
  -8   1  -5    1.58    0.51 
  -8   1  -5    1.56    0.45 
  -8   1  -5    1.23    0.53 
  -9   1  -5   -0.17    0.33 
 -10   0   5    4.41    0.68 
 -10   0   5    4.90    0.81 
 -10   0   5    4.92    0.77 
  -9   0   5   20.43    2.47 
  -9   0   5   28.17    2.36 
  -9   0   5   18.17    2.41 
  -9   0   5   25.05    2.15 
  -9   0   5   20.88    2.04 
  -8   0   5   33.00    2.78 
  -8   0   5   25.89    2.82 
  -8   0   5   27.19    3.03 
  -8   0   5   26.01    2.76 
  -8   0   5   30.24    2.54 
  -8   0   5   29.67    2.62 
  -7   0   5   58.30    5.05 
  -7   0   5   50.72    5.10 
  -7   0   5   60.34    5.17 
  -7   0   5   58.10    4.90 
  -7   0   5   58.18    5.03 
  -7   0   5   60.99    5.04 
  -6   0   5   39.76    3.40 
  -6   0   5   41.81    3.51 
  -6   0   5   37.82    3.62 
  -5   0   5   30.38    2.59 
  -5   0   5   24.98    2.35 
  -5   0   5   26.99    2.86 
  -4   0   5   87.03    7.11 
  -4   0   5   88.51    7.36 
  -4   0   5   79.50    6.95 
  -4   0   5   81.72    6.91 
  -3   0   5    1.67    0.23 
  -3   0   5    1.53    0.21 
  -3   0   5    1.63    0.77 
  -3   0   5    2.61    0.53 
  -3   0   5    1.28    0.27 
   2   0  -5    1.33    0.33 
  -2   0   5    1.22    0.20 
  -2   0   5    1.99    0.75 
  -2   0   5    1.41    0.25 
  -2   0   5    1.90    0.23 
  -2   0   5    1.07    0.48 
   1   0  -5   -0.12    0.30 
  -1   0   5   -0.07    0.14 
  -1   0   5   -0.35    0.15 
  -1   0   5   -0.41    0.75 
  -1   0   5   -0.49    0.66 
   0   0  -5   33.01    3.07 
   0   0   5   35.97    3.43 
   0   0   5   36.34    3.01 
   0   0   5   38.28    3.01 
  -1   0  -5    0.08    0.32 
  -1   0  -5    0.07    0.15 
   1   0   5    0.38    0.67 
   1   0   5   -0.08    0.15 
   1   0   5    0.11    0.15 
  -2   0  -5   74.04    6.02 
  -2   0  -5   65.01    6.09 
   2   0   5   76.52    6.27 
   2   0   5   74.75    6.22 
  -3   0  -5   14.88    1.53 
   3   0   5   14.33    1.51 
   3   0   5   13.72    1.54 
  -4   0  -5  228.20   19.29 
  -4   0  -5  232.93   19.22 
   4   0   5  240.20   19.39 
   4   0   5  231.80   19.54 
  -5   0  -5   87.66    7.82 
  -5   0  -5   93.16    7.71 
   5   0   5   92.61    7.92 
  -6   0  -5  112.22    9.69 
  -6   0  -5  109.94    9.90 
   6   0   5  123.59   10.01 
  -7   0  -5   71.31    6.50 
  -7   0  -5   70.95    6.06 
  -7   0  -5   69.77    5.99 
  -7   0  -5   67.65    6.02 
  -8   0  -5   29.91    2.85 
  -8   0  -5   33.31    2.71 
  -8   0  -5   27.09    2.63 
  -8   0  -5   31.48    2.80 
  -9   0  -5   14.66    1.48 
  -9   0  -5   15.24    1.55 
  -9   0  -5   16.28    1.67 
  -9   0  -5   14.16    1.40 
 -10   0  -5    0.44    0.24 
 -10   0  -5    0.21    0.30 
 -10   0  -5   -0.04    0.35 
 -10   1   5    1.43    0.40 
 -10   1   5    1.83    0.63 
 -10   1   5    2.20    0.58 
  -9   1   5    1.18    0.82 
  -9   1   5    2.75    0.80 
  -9   1   5    2.08    0.44 
  -9   1   5    2.35    0.59 
  -8   1   5    2.07    0.85 
  -8   1   5    1.97    0.79 
  -8   1   5    2.16    0.65 
  -8   1   5    2.43    0.55 
  -7   1   5    8.35    1.27 
  -7   1   5    6.18    0.91 
  -7   1   5    8.34    1.07 
  -7   1   5    5.33    1.07 
  -7   1   5    6.62    1.02 
  -6   1   5   40.38    3.61 
  -6   1   5   46.19    4.10 
  -6   1   5   36.05    3.49 
  -6   1   5   37.39    3.35 
  -5   1   5  105.81    8.34 
  -5   1   5   96.68    8.77 
  -5   1   5   99.70    8.52 
  -4   1   5   65.43    5.32 
  -4   1   5   58.43    5.14 
  -4   1   5   57.12    5.15 
  -4   1   5   67.06    5.61 
  -3   1   5  345.95   26.80 
  -3   1   5  298.61   26.63 
  -3   1   5  313.04   26.63 
  -3   1   5  345.62   27.03 
  -2   1   5   23.86    1.93 
  -2   1   5   20.75    1.96 
  -2   1   5   28.79    2.70 
  -2   1   5   21.79    1.97 
  -1   1   5  177.80   13.69 
  -1   1   5  158.57   14.13 
  -1   1   5  163.85   14.26 
   0  -1  -5    0.38    0.28 
   0   1   5    0.62    0.91 
   0   1   5    0.46    0.22 
   0   1   5    0.50    0.15 
  -1  -1  -5  101.18    9.02 
  -1  -1  -5  103.88    9.08 
   1   1   5  121.99    9.56 
   1   1   5  115.37    9.04 
   1   1   5  117.29    9.46 
   1   1   5  104.03    9.03 
  -2  -1  -5   -0.11    0.28 
  -2  -1  -5   -0.04    0.30 
   2   1   5    0.19    0.42 
   2   1   5    0.20    0.50 
  -3  -1  -5    4.07    0.66 
   3   1   5    5.03    0.94 
   3   1   5    5.74    0.87 
  -4  -1  -5    1.19    0.49 
  -4  -1  -5    0.65    0.38 
   4   1   5    0.88    0.55 
   4   1   5    0.62    0.37 
   4   1   5    1.18    0.49 
  -5  -1  -5   87.12    7.43 
  -5  -1  -5   86.76    7.47 
   5   1   5   84.75    7.77 
   5   1   5   92.39    7.68 
  -6  -1  -5   20.80    2.36 
  -6  -1  -5   21.24    2.15 
   6   1   5   22.43    2.47 
  -7  -1  -5   77.83    6.57 
  -7  -1  -5   65.72    6.96 
  -7  -1  -5   86.70    6.76 
  -7  -1  -5   87.71    6.69 
   7   1   5   68.99    7.07 
  -8  -1  -5   19.69    2.12 
  -8  -1  -5   24.71    2.20 
  -8  -1  -5   26.43    2.24 
  -8  -1  -5   25.75    2.30 
  -8  -1  -5   25.41    2.38 
  -9  -1  -5   22.69    2.31 
  -9  -1  -5   23.96    2.16 
  -9  -1  -5   22.65    2.22 
  -9  -1  -5   23.19    2.18 
  -9  -1  -5   23.94    2.10 
 -10  -1  -5    7.26    0.93 
 -10  -1  -5    9.34    0.93 
 -10  -1  -5    8.94    1.12 
 -10  -1  -5    9.61    1.14 
 -10   2   5    6.43    0.71 
  -9   2   5   20.71    1.99 
  -9   2   5   15.96    1.76 
  -9   2   5   21.94    2.10 
  -8   2   5   11.39    1.35 
  -8   2   5   13.19    1.75 
  -8   2   5   10.82    1.67 
  -8   2   5   12.95    1.21 
  -7   2   5    2.41    0.64 
  -7   2   5    2.48    0.86 
  -7   2   5    2.32    0.87 
  -7   2   5    2.59    0.74 
  -7   2   5    2.84    0.51 
  -6   2   5    8.71    1.31 
  -6   2   5   10.18    0.99 
  -6   2   5   10.44    1.27 
  -6   2   5    9.21    1.69 
  -5   2   5    2.81    0.66 
  -5   2   5    1.58    0.80 
  -5   2   5    1.50    0.33 
  -5   2   5    2.49    0.96 
  -4   2   5   56.41    4.69 
  -4   2   5   56.46    4.87 
  -4   2   5   55.92    5.17 
  -3   2   5   29.37    2.66 
  -3   2   5   27.83    2.66 
  -3   2   5   38.22    3.39 
  -3   2   5   35.26    2.92 
  -2   2   5  162.16   11.87 
  -2   2   5  124.08   11.55 
  -2   2   5  152.93   11.58 
  -2   2   5  130.60   11.52 
  -2   2   5  137.78   12.25 
  -1   2   5   15.36    1.34 
  -1   2   5   10.45    2.14 
  -1   2   5   17.25    2.38 
  -1   2   5   15.76    1.29 
   0   2   5  324.71   25.11 
   0   2   5  309.39   25.08 
   0   2   5  284.86   25.47 
  -1  -2  -5    0.00    0.18 
   1   2   5    0.34    0.68 
   1   2   5    0.03    0.86 
   1   2   5    0.01    0.12 
   1   2   5    0.18    0.10 
  -2  -2  -5  300.03   26.87 
   2   2   5  348.32   27.27 
   2   2   5  337.46   27.11 
  -3  -2  -5    6.80    0.59 
  -3  -2  -5    5.49    0.76 
   3   2   5    5.98    1.12 
   3   2   5    7.25    1.02 
  -4  -2  -5  220.68   17.73 
  -4  -2  -5  209.88   17.59 
  -4  -2  -5  228.45   17.76 
   4   2   5  214.19   18.09 
   4   2   5  230.46   17.97 
   4   2   5  184.46   17.76 
  -5  -2  -5    5.75    0.90 
  -5  -2  -5    4.58    0.82 
   5   2   5    4.02    0.89 
   5   2   5    4.65    1.11 
  -6  -2  -5   13.20    1.70 
  -6  -2  -5   13.51    1.57 
   6   2   5   13.73    1.88 
  -7  -2  -5    0.11    0.27 
  -7  -2  -5    0.18    0.77 
  -7  -2  -5   -0.27    0.32 
  -7  -2  -5    0.20    0.23 
   7   2   5   -0.65    0.53 
  -8  -2  -5    1.91    0.46 
  -8  -2  -5    1.97    0.41 
  -8  -2  -5    1.00    0.48 
  -8  -2  -5    1.38    0.45 
  -8  -2  -5    1.29    0.50 
  -9  -2  -5    4.73    0.73 
  -9  -2  -5    5.36    0.70 
  -9  -2  -5    5.28    0.92 
  -9  -2  -5    4.98    0.72 
  -9  -2  -5    5.73    0.85 
 -10  -2  -5    6.13    0.83 
 -10  -2  -5    7.65    0.81 
 -10  -2  -5    7.07    0.81 
 -10  -2  -5    6.37    0.93 
 -10  -2  -5    5.75    0.92 
  -9   3   5    4.54    0.94 
  -8   3   5   54.64    4.86 
  -8   3   5   54.76    4.91 
  -7   3   5   14.89    1.74 
  -7   3   5   13.60    1.90 
  -7   3   5   10.70    1.27 
  -7   3   5   11.46    1.99 
  -6   3   5   34.35    3.51 
  -6   3   5   35.34    3.49 
  -6   3   5   36.44    3.04 
  -6   3   5   34.79    3.26 
  -5   3   5   49.72    4.59 
  -5   3   5   47.69    4.87 
  -5   3   5   53.17    4.57 
  -5   3   5   56.74    4.37 
  -4   3   5   15.04    1.55 
  -4   3   5   12.59    1.28 
  -4   3   5   17.37    2.05 
  -3   3   5   22.05    2.03 
  -3   3   5   18.92    1.75 
  -3   3   5   21.90    2.61 
  -3   3   5   19.65    1.71 
  -3   3   5   18.61    1.70 
  -2   3   5    0.22    0.08 
  -2   3   5    0.00    0.14 
  -2   3   5    0.39    1.38 
  -2   3   5    0.86    0.68 
  -2   3   5    0.24    0.16 
  -1   3   5    1.85    0.26 
  -1   3   5    1.97    0.23 
  -1   3   5    2.45    1.25 
  -1   3   5    1.82    0.25 
  -1   3   5    0.62    1.61 
   0  -3  -5    2.21    0.26 
   0   3   5    2.14    0.88 
   0   3   5    2.79    0.31 
   0   3   5    0.96    1.48 
   0   3   5    2.28    0.27 
  -1  -3  -5   99.60    7.91 
   1   3   5   93.17    8.39 
   1   3   5  105.36    8.67 
   1   3   5   95.62    7.91 
   1   3   5   89.59    7.90 
  -2  -3  -5    0.15    0.10 
  -2  -3  -5    0.04    0.25 
   2   3   5   -0.11    0.61 
   2   3   5    0.33    0.45 
  -3  -3  -5  431.02   37.34 
  -3  -3  -5  457.66   37.27 
   3   3   5  479.47   37.82 
   3   3   5  457.36   37.60 
  -4  -3  -5   41.23    3.52 
   4   3   5   41.41    3.79 
   4   3   5   37.33    3.94 
  -5  -3  -5  288.37   23.93 
   5   3   5  277.74   24.46 
   5   3   5  304.83   24.27 
  -6  -3  -5   42.11    3.70 
  -6  -3  -5   38.63    3.32 
  -6  -3  -5   40.19    3.57 
   6   3   5   39.81    4.00 
  -7  -3  -5   55.54    4.59 
  -7  -3  -5   53.06    4.55 
  -7  -3  -5   47.78    4.71 
  -7  -3  -5   53.66    4.47 
  -7  -3  -5   55.24    4.41 
  -7  -3  -5   46.75    4.37 
  -7  -3  -5   51.60    4.40 
   7   3   5   47.99    5.02 
  -8  -3  -5    8.40    1.02 
  -8  -3  -5    8.96    1.02 
  -8  -3  -5    7.50    0.93 
  -8  -3  -5    8.73    0.95 
  -8  -3  -5    9.04    1.12 
  -8  -3  -5    6.82    1.27 
  -9  -3  -5    2.08    0.59 
  -9  -3  -5    2.92    0.54 
  -9  -3  -5    1.38    0.46 
  -9  -3  -5    2.43    0.47 
  -9  -3  -5    2.24    0.55 
 -10  -3  -5    0.04    0.30 
 -10  -3  -5   -0.07    0.35 
 -10  -3  -5   -0.33    0.35 
 -10  -3  -5    0.34    0.37 
 -10  -3  -5   -0.41    0.26 
 -10  -3  -5   -0.21    0.24 
  -8   4   5   16.10    2.29 
  -7   4   5   34.71    3.55 
  -7   4   5   41.74    3.72 
  -7   4   5   36.62    3.32 
  -7   4   5   40.42    4.19 
  -6   4   5   86.38    6.87 
  -6   4   5   80.34    7.14 
  -6   4   5   79.46    7.18 
  -5   4   5   72.52    6.06 
  -5   4   5   73.68    6.63 
  -5   4   5   71.87    6.26 
  -4   4   5  100.97    8.65 
  -4   4   5  104.31    9.05 
  -4   4   5  102.77    8.48 
  -3   4   5   34.50    2.76 
  -3   4   5   28.64    2.50 
  -3   4   5   26.71    2.49 
  -2   4   5  136.07   10.85 
  -2   4   5  133.58   10.86 
  -2   4   5  131.57   10.85 
  -2   4   5  125.95   12.03 
  -1   4   5   10.25    0.92 
  -1   4   5   10.28    0.92 
  -1   4   5   11.86    0.92 
  -1   4   5    8.02    1.92 
  -1   4   5   10.63    0.89 
  -1   4   5    7.29    1.63 
   0   4   5   34.33    3.55 
   0   4   5   27.04    4.12 
   0   4   5   38.23    2.99 
   0   4   5   39.30    3.01 
   0   4   5   35.81    3.00 
   1   4   5   -0.48    0.69 
   1   4   5   -0.04    0.10 
   1   4   5   -0.35    0.93 
  -2  -4  -5    0.37    0.13 
  -2  -4  -5    0.49    0.26 
   2   4   5    0.65    0.84 
   2   4   5    0.77    0.57 
   2   4   5    0.76    0.24 
  -3  -4  -5   -0.03    0.11 
  -3  -4  -5   -0.10    0.29 
   3   4   5   -0.17    0.49 
   3   4   5    0.22    0.65 
   3   4   5    0.06    0.17 
  -4  -4  -5  120.45   10.33 
   4   4   5  126.93   10.68 
   4   4   5  126.01   10.97 
  -5  -4  -5    3.80    0.70 
   5   4   5    3.10    1.09 
   5   4   5    3.66    0.90 
  -6  -4  -5   94.79    7.63 
  -6  -4  -5   89.65    7.89 
  -6  -4  -5   94.07    7.83 
   6   4   5   90.18    8.31 
  -7  -4  -5   21.04    2.15 
  -7  -4  -5   22.45    2.03 
  -7  -4  -5   20.10    2.02 
  -7  -4  -5   20.72    2.02 
  -7  -4  -5   28.47    2.53 
  -7  -4  -5   23.79    2.12 
   7   4   5   25.67    2.89 
  -8  -4  -5   30.41    2.80 
  -8  -4  -5   31.79    2.87 
  -8  -4  -5   31.74    2.94 
  -8  -4  -5   32.74    2.78 
  -8  -4  -5   31.08    2.80 
  -8  -4  -5   31.87    2.79 
  -8  -4  -5   29.62    3.03 
  -9  -4  -5   20.08    2.14 
  -9  -4  -5   18.63    1.92 
  -9  -4  -5   18.00    1.83 
  -9  -4  -5   21.24    1.82 
  -9  -4  -5   17.07    1.77 
  -9  -4  -5   18.07    1.72 
  -9  -4  -5   19.26    1.78 
 -10  -4  -5    6.72    0.90 
 -10  -4  -5    7.22    0.86 
 -10  -4  -5    7.70    0.94 
 -10  -4  -5    7.29    0.84 
 -10  -4  -5    9.07    0.94 
 -10  -4  -5    7.69    0.98 
  -7   5   5    0.59    1.08 
  -6   5   5    6.87    1.58 
  -6   5   5    7.90    1.35 
  -6   5   5    7.90    0.92 
  -5   5   5    3.29    0.53 
  -5   5   5    4.22    0.54 
  -5   5   5    4.73    1.22 
  -5   5   5    2.58    0.72 
  -4   5   5   16.73    1.61 
  -4   5   5   18.09    1.88 
  -4   5   5   19.85    2.56 
  -4   5   5   18.60    1.62 
  -3   5   5   10.81    1.01 
  -3   5   5   11.12    1.02 
  -3   5   5   10.11    1.93 
  -2   5   5   18.65    3.34 
  -2   5   5   22.55    1.84 
  -2   5   5   22.36    1.86 
  -2   5   5   20.72    1.85 
  -1   5   5   64.87    5.34 
  -1   5   5   62.89    5.33 
  -1   5   5   67.25    5.31 
  -1   5   5   62.91    5.34 
   0  -5  -5   26.38    2.07 
   0   5   5   25.61    2.03 
   0   5   5   16.45    3.21 
   0   5   5   23.38    2.05 
   0   5   5   21.18    2.68 
   0   5   5   25.47    2.06 
   1   5   5  270.01   21.94 
   1   5   5  249.38   22.89 
   1   5   5  282.27   21.93 
  -2  -5  -5    0.95    0.31 
   2   5   5    0.59    0.97 
   2   5   5    0.73    0.19 
   2   5   5    0.26    0.66 
  -3  -5  -5  241.40   20.67 
   3   5   5  260.32   21.11 
   3   5   5  254.38   21.44 
  -4  -5  -5    1.10    0.41 
   4   5   5    0.51    0.62 
   4   5   5    0.70    0.81 
  -5  -5  -5   12.89    1.46 
  -5  -5  -5   12.37    1.35 
   5   5   5   14.10    1.97 
  -6  -5  -5    0.77    0.27 
  -6  -5  -5    0.61    0.36 
  -6  -5  -5    1.11    0.62 
  -6  -5  -5    0.84    0.23 
   6   5   5    1.29    0.77 
  -7  -5  -5   15.06    1.65 
  -7  -5  -5   17.09    1.58 
  -7  -5  -5   16.14    1.79 
  -7  -5  -5   17.43    1.92 
  -7  -5  -5   15.97    1.54 
  -7  -5  -5   18.49    1.67 
  -7  -5  -5   15.42    1.55 
  -7  -5  -5   17.78    1.57 
  -7  -5  -5   14.25    1.94 
  -8  -5  -5   11.34    1.26 
  -8  -5  -5   11.28    1.14 
  -8  -5  -5    9.53    1.51 
  -8  -5  -5   10.75    1.18 
  -8  -5  -5   10.74    1.28 
  -8  -5  -5   12.43    1.20 
  -8  -5  -5   11.55    1.19 
  -8  -5  -5   13.82    1.54 
  -9  -5  -5   25.76    2.21 
  -9  -5  -5   23.02    2.36 
  -9  -5  -5   25.04    2.33 
  -9  -5  -5   27.85    2.27 
  -9  -5  -5   24.07    2.24 
  -9  -5  -5   25.39    2.26 
  -9  -5  -5   20.72    2.52 
 -10  -5  -5    9.90    1.10 
 -10  -5  -5   10.59    1.11 
 -10  -5  -5   10.60    1.03 
 -10  -5  -5    9.81    1.15 
 -10  -5  -5    8.57    1.04 
 -10  -5  -5   11.92    1.09 
  10   5   5   11.52    1.29 
  -7   6   5   20.50    2.26 
  -7   6   5   24.61    2.94 
  -6   6   5   11.86    1.93 
  -6   6   5   12.87    1.47 
  -6   6   5   10.76    1.26 
  -5   6   5   13.41    1.75 
  -5   6   5   14.42    1.37 
  -5   6   5   13.86    1.37 
  -4   6   5    4.73    0.60 
  -4   6   5    3.58    0.53 
  -4   6   5    4.19    0.87 
  -4   6   5    4.21    0.59 
  -3   6   5    3.81    0.50 
  -3   6   5    4.09    0.84 
  -3   6   5    3.59    0.48 
  -2   6   5    1.07    0.28 
  -2   6   5   -0.52    1.14 
  -2   6   5    0.56    0.22 
   1  -6  -5    8.76    0.86 
  -1   6   5    8.36    0.82 
  -1   6   5    8.88    0.85 
   0  -6  -5  235.19   17.75 
   0   6   5  206.88   17.73 
   0   6   5  206.96   17.71 
   1   6   5   13.55    1.20 
  -2  -6  -5  326.05   25.44 
   2   6   5  328.43   26.51 
   2   6   5  319.35   25.38 
   2   6   5  264.76   25.95 
  -3  -6  -5    2.01    0.43 
   3   6   5    0.61    1.05 
   3   6   5    1.25    0.85 
  -4  -6  -5  228.68   18.99 
   4   6   5  236.94   19.56 
   4   6   5  225.32   19.98 
  -5  -6  -5    2.20    0.47 
  -5  -6  -5    2.52    0.63 
  -5  -6  -5    2.13    0.35 
   5   6   5    1.94    0.92 
  -6  -6  -5   41.93    3.77 
  -6  -6  -5   38.37    3.51 
  -6  -6  -5   45.98    3.81 
  -6  -6  -5   48.85    3.70 
  -6  -6  -5   42.63    3.63 
  -6  -6  -5   34.90    3.49 
  -6  -6  -5   45.88    3.73 
  -6  -6  -5   39.04    3.48 
   6   6   5   36.00    4.32 
  -7  -6  -5    2.56    0.37 
  -7  -6  -5    1.97    0.54 
  -7  -6  -5    1.19    0.39 
  -7  -6  -5    1.74    0.44 
  -7  -6  -5    1.35    0.36 
  -7  -6  -5    1.37    0.35 
  -7  -6  -5    1.23    0.33 
  -7  -6  -5    2.07    0.57 
  -7  -6  -5    1.69    0.62 
  -8  -6  -5    1.17    0.45 
  -8  -6  -5    1.86    0.78 
  -8  -6  -5    1.65    0.53 
  -8  -6  -5    0.90    0.35 
  -8  -6  -5    2.03    0.48 
  -8  -6  -5    1.55    0.38 
  -8  -6  -5    1.42    0.59 
  -9  -6  -5   -0.24    0.55 
  -9  -6  -5    0.07    0.36 
  -9  -6  -5   -0.07    0.30 
  -9  -6  -5   -0.18    0.51 
  -9  -6  -5    0.08    0.32 
  -9  -6  -5    0.14    0.27 
  -9  -6  -5   -0.07    0.33 
  -9  -6  -5    0.11    0.27 
   9   6   5    0.45    0.60 
 -10  -6  -5    0.90    0.29 
 -10  -6  -5    1.66    0.38 
  -8   7   5   18.84    1.85 
  -7   7   5   11.50    1.29 
  -6   7   5   51.45    4.52 
  -6   7   5   45.11    4.01 
  -6   7   5   42.43    4.00 
   5  -7  -5   22.27    2.17 
  -5   7   5   24.70    2.20 
  -5   7   5   25.37    2.21 
  -5   7   5   22.91    2.58 
   4  -7  -5   29.37    2.60 
  -4   7   5   30.17    2.60 
  -4   7   5   28.54    2.61 
  -4   7   5   30.58    2.61 
  -4   7   5   28.14    2.94 
   3  -7  -5   38.81    3.46 
  -3   7   5   37.23    3.76 
  -3   7   5   42.52    3.45 
  -3   7   5   39.69    3.45 
  -3   7   5   42.77    3.48 
   2  -7  -5   20.33    1.85 
  -2   7   5   20.00    2.22 
  -2   7   5   20.55    1.84 
  -2   7   5   21.07    1.82 
   1  -7  -5    9.59    0.98 
  -1   7   5    9.98    0.97 
  -1   7   5    9.67    1.68 
  -1   7   5    9.40    0.93 
   0  -7  -5    3.14    0.44 
   0   7   5    0.85    1.26 
   0   7   5    3.65    0.46 
   0   7   5    2.80    0.39 
   1   7   5    0.15    1.49 
   2   7   5   -0.26    1.35 
   2   7   5   -0.07    0.16 
  -3  -7  -5   89.14    6.89 
   3   7   5   70.26    7.96 
  -4  -7  -5    1.35    0.40 
  -4  -7  -5    1.36    0.48 
   4   7   5    0.77    1.00 
  -5  -7  -5   74.33    6.86 
  -5  -7  -5   93.85    6.82 
  -5  -7  -5   86.82    7.06 
  -5  -7  -5   79.93    7.01 
   5   7   5   76.00    7.71 
  -6  -7  -5    9.56    1.30 
  -6  -7  -5    7.52    0.90 
  -6  -7  -5    9.11    1.11 
  -6  -7  -5    7.77    1.03 
  -6  -7  -5    7.20    0.89 
  -6  -7  -5    8.63    1.27 
  -6  -7  -5    9.02    0.88 
  -7  -7  -5   43.99    4.35 
  -7  -7  -5   56.87    4.74 
  -7  -7  -5   51.62    4.38 
  -7  -7  -5   55.24    4.36 
  -7  -7  -5   52.70    4.52 
  -7  -7  -5   51.06    4.43 
  -8  -7  -5    5.98    0.74 
  -8  -7  -5    6.25    0.93 
  -8  -7  -5    5.21    0.76 
  -8  -7  -5    6.52    0.77 
  -8  -7  -5    5.24    1.07 
  -8  -7  -5    5.17    0.89 
   8   7   5    5.88    1.09 
  -9  -7  -5   29.70    2.49 
  -9  -7  -5   30.84    2.61 
  -9  -7  -5   31.08    2.50 
  -9  -7  -5   24.73    2.77 
  -9  -7  -5   27.58    2.53 
  -9  -7  -5   32.55    3.07 
   9   7   5   23.33    2.68 
  -8   8   5    0.89    0.34 
  -7   8   5    5.10    1.36 
  -7   8   5    6.39    0.88 
  -6   8   5    4.40    1.28 
  -6   8   5    6.97    1.00 
  -6   8   5    4.16    0.77 
  -5   8   5   20.45    2.34 
  -5   8   5   18.69    1.84 
  -5   8   5   16.92    1.82 
  -5   8   5   19.83    1.91 
   4  -8  -5    5.00    0.71 
  -4   8   5    5.16    0.69 
  -4   8   5    3.98    0.69 
  -4   8   5    4.58    1.08 
  -4   8   5    4.44    0.68 
   3  -8  -5   22.88    2.16 
  -3   8   5   23.81    2.17 
  -3   8   5   22.86    2.17 
  -3   8   5   24.86    2.64 
  -3   8   5   24.54    2.15 
   2  -8  -5   33.35    3.01 
  -2   8   5   35.66    3.02 
  -2   8   5   35.11    3.46 
  -2   8   5   34.46    2.98 
  -2   8   5   34.18    3.01 
   1  -8  -5   24.44    2.32 
  -1   8   5   27.86    2.83 
  -1   8   5   26.24    2.30 
  -1   8   5   27.24    2.32 
  -1   8   5   26.19    2.34 
   0  -8  -5  134.26   11.10 
   0   8   5  134.04   11.07 
   1   8   5   16.08    1.44 
  -2  -8  -5   94.58    7.93 
  -3  -8  -5    0.12    0.30 
  -3  -8  -5   -0.16    0.35 
  -4  -8  -5    5.02    0.78 
  -4  -8  -5    4.83    0.72 
  -4  -8  -5    4.86    0.52 
  -5  -8  -5    0.52    0.17 
  -5  -8  -5    0.18    0.42 
  -5  -8  -5    0.23    0.27 
  -5  -8  -5    0.02    0.21 
  -5  -8  -5    0.10    0.34 
  -5  -8  -5   -0.09    0.38 
  -5  -8  -5    0.44    0.46 
   5   8   5    0.83    0.68 
  -6  -8  -5   41.63    3.43 
  -6  -8  -5   38.21    3.56 
  -6  -8  -5   41.33    3.64 
  -6  -8  -5   40.36    3.58 
  -6  -8  -5   38.05    3.41 
   6   8   5   39.02    3.78 
  -7  -8  -5    1.49    0.34 
  -7  -8  -5    1.34    0.44 
  -7  -8  -5    0.56    0.32 
  -7  -8  -5    0.93    0.43 
  -7  -8  -5    1.18    0.54 
  -7  -8  -5    0.74    0.50 
   7   8   5    0.11    0.73 
  -8  -8  -5   45.44    3.95 
  -8  -8  -5   48.34    3.82 
  -8  -8  -5   44.69    3.88 
  -8  -8  -5   45.03    3.97 
  -8  -8  -5   40.83    4.00 
   8   8   5   43.21    4.09 
  -9  -8  -5    5.82    0.72 
  -9  -8  -5    4.78    0.82 
  -9  -8  -5    7.41    0.82 
   9   8   5    7.48    1.00 
   9   8   5    5.24    0.99 
  -7   9   5    1.54    0.44 
  -6   9   5    3.15    1.15 
  -6   9   5    2.21    0.58 
  -6   9   5    1.44    0.52 
  -5   9   5    1.10    0.53 
  -5   9   5    0.18    0.38 
  -5   9   5    0.28    0.89 
  -4   9   5    0.32    0.40 
  -4   9   5    0.44    0.49 
  -4   9   5    0.26    0.37 
  -4   9   5    0.74    0.86 
   3  -9  -5    0.21    0.41 
  -3   9   5    1.61    0.59 
  -3   9   5    0.81    0.84 
  -3   9   5    0.76    0.41 
  -3   9   5    0.86    0.39 
  -3   9   5    1.16    0.42 
   2  -9  -5    7.69    0.94 
  -2   9   5    8.94    0.99 
  -2   9   5    8.27    1.48 
  -2   9   5    7.59    0.89 
  -2   9   5    7.11    0.89 
   1  -9  -5   37.53    3.51 
  -1   9   5   40.04    4.06 
  -1   9   5   43.22    3.49 
  -1   9   5   41.39    3.51 
   0  -9  -5   21.44    2.18 
   0  -9  -5   23.49    2.27 
   0   9   5   22.19    1.92 
   0   9   5   24.06    2.03 
  -1  -9  -5  189.06   15.06 
   1   9   5  178.97   14.84 
   1   9   5  173.98   14.78 
  -2  -9  -5    6.16    1.02 
  -2  -9  -5    5.77    0.86 
   2   9   5    7.63    0.66 
  -3  -9  -5  125.05    9.75 
  -3  -9  -5  111.72    9.65 
  -3  -9  -5  110.81    9.51 
  -4  -9  -5    0.00    0.34 
  -4  -9  -5   -0.10    0.33 
  -4  -9  -5    0.31    0.16 
  -4  -9  -5    0.23    0.43 
  -5  -9  -5   35.24    2.93 
  -5  -9  -5   36.61    3.16 
  -5  -9  -5   32.72    3.18 
  -5  -9  -5   35.25    3.02 
  -5  -9  -5   35.61    3.21 
   5   9   5   33.48    3.42 
  -6  -9  -5    0.24    0.25 
  -6  -9  -5   -0.06    0.43 
  -6  -9  -5    0.20    0.41 
  -6  -9  -5   -0.27    0.31 
   6   9   5   -0.23    0.72 
  -7  -9  -5    1.88    0.59 
  -7  -9  -5    1.65    0.34 
  -7  -9  -5    0.57    0.46 
  -7  -9  -5    1.42    0.45 
   7   9   5    1.87    0.82 
  -8  -9  -5    0.38    0.43 
  -8  -9  -5   -0.23    0.46 
  -8  -9  -5   -0.24    0.37 
   8   9   5   -0.52    0.55 
  -7  10   5   12.34    1.22 
  -6  10   5    7.10    1.01 
  -5  10   5   11.65    1.33 
  -5  10   5   16.63    2.23 
  -5  10   5   12.13    1.49 
  -4  10   5   12.23    1.40 
  -4  10   5    9.14    1.76 
  -4  10   5   11.44    1.25 
  -4  10   5    7.58    1.08 
  -3  10   5   11.51    1.93 
  -3  10   5    9.23    1.40 
  -3  10   5   13.71    1.34 
  -3  10   5    8.28    1.12 
  -3  10   5    9.63    1.16 
  -2  10   5    1.21    0.42 
  -2  10   5    2.08    0.54 
  -2  10   5    1.19    0.43 
  -2  10   5    1.98    1.05 
  -2  10   5    2.41    0.68 
   1 -10  -5    0.57    0.42 
   1 -10  -5    0.72    0.57 
  -1  10   5    0.90    0.36 
  -1  10   5    1.66    0.47 
  -1  10   5    0.41    0.31 
   0 -10  -5    4.56    0.85 
   0 -10  -5    3.90    0.80 
   0  10   5    4.62    0.61 
  -1 -10  -5    2.21    0.59 
  -1 -10  -5    3.50    0.76 
   1  10   5    3.75    0.60 
   1  10   5    5.21    0.47 
  -2 -10  -5   47.70    4.60 
  -2 -10  -5   54.31    4.55 
   2  10   5   53.60    4.33 
  -3 -10  -5    2.29    0.47 
  -3 -10  -5    2.09    0.28 
  -3 -10  -5    2.12    0.64 
  -3 -10  -5    2.27    0.55 
  -4 -10  -5   81.19    6.98 
  -4 -10  -5   79.98    6.84 
  -4 -10  -5   87.65    7.07 
  -5 -10  -5    0.18    0.25 
  -5 -10  -5   -0.11    0.30 
  -5 -10  -5   -0.07    0.16 
  -5 -10  -5   -0.14    0.35 
  -5 -10  -5   -0.42    0.45 
   5  10   5   -1.35    0.75 
  -6 -10  -5   39.78    3.73 
  -6 -10  -5   43.33    3.59 
  -6 -10  -5   45.20    3.69 
  -6 -10  -5   43.66    3.73 
   6  10   5   35.64    3.90 
  -7 -10  -5   -0.13    0.45 
  -7 -10  -5    0.03    0.38 
  -7 -10  -5    0.76    0.32 
   7  10   5   -0.20    0.61 
  -8 -10  -5   17.16    1.64 
   8  10   5   16.99    1.91 
  -6  11   5    6.76    0.93 
  -6  11   5    7.99    0.93 
   5 -11  -5    1.14    0.49 
  -5  11   5    0.69    0.37 
  -5  11   5    1.80    0.58 
  -5  11   5    1.89    0.49 
   4 -11  -5   22.12    2.15 
  -4  11   5   26.23    2.83 
  -4  11   5   19.06    2.22 
  -4  11   5   20.46    2.05 
  -4  11   5   24.23    2.15 
   3 -11  -5   12.67    1.43 
  -3  11   5   13.17    1.47 
  -3  11   5   14.19    1.58 
  -3  11   5    8.37    1.87 
  -3  11   5    9.71    1.21 
   2 -11  -5   27.98    2.57 
  -2  11   5   23.66    2.36 
  -2  11   5   29.11    3.59 
  -2  11   5   28.86    2.55 
  -2  11   5   23.65    2.59 
   1 -11  -5   55.76    4.73 
  -1  11   5   53.31    4.55 
  -1  11   5   51.05    4.65 
   0 -11  -5   16.44    1.80 
   0  11   5   14.85    1.81 
   0  11   5   18.26    1.59 
  -1 -11  -5   27.76    2.71 
  -1 -11  -5   30.88    2.82 
   1  11   5   29.92    2.48 
  -2 -11  -5    0.61    0.52 
  -2 -11  -5    0.36    0.37 
   2  11   5    1.17    0.24 
  -3 -11  -5    0.39    0.18 
  -3 -11  -5    0.43    0.35 
  -3 -11  -5    0.20    0.45 
   3  11   5    0.82    0.22 
  -4 -11  -5    0.14    0.17 
  -4 -11  -5   -0.46    0.31 
   4  11   5    0.18    0.19 
  -5 -11  -5   17.22    1.57 
  -5 -11  -5   12.98    1.30 
  -5 -11  -5   14.92    1.48 
   5  11   5   15.71    1.34 
  -6 -11  -5    0.46    0.23 
  -6 -11  -5    0.40    0.36 
  -6 -11  -5    0.66    0.29 
   6  11   5   -0.33    0.64 
  -7 -11  -5   19.97    1.73 
   7  11   5   15.09    1.94 
  -5  12   5    0.88    0.44 
  -5  12   5    0.44    0.36 
   4 -12  -5    1.47    0.45 
  -4  12   5    1.30    0.63 
  -4  12   5    1.50    0.51 
   3 -12  -5    7.30    1.00 
  -3  12   5    8.63    1.14 
  -3  12   5    7.64    1.22 
  -3  12   5    6.27    0.84 
   2 -12  -5   20.42    1.93 
  -2  12   5   20.69    2.02 
  -2  12   5   16.76    1.77 
   1 -12  -5   23.54    2.31 
  -1  12   5   24.19    2.38 
   0 -12  -5   52.61    4.62 
  -1 -12  -5   13.45    1.50 
  -2 -12  -5   40.43    3.51 
  -2 -12  -5   36.99    3.50 
   2  12   5   40.26    3.28 
  -3 -12  -5    1.04    0.37 
  -3 -12  -5    1.88    0.26 
  -3 -12  -5    1.03    0.48 
   3  12   5    1.52    0.27 
  -4 -12  -5    9.61    1.07 
  -4 -12  -5    9.94    0.89 
   4  12   5    9.47    0.91 
  -5 -12  -5   -0.13    0.25 
   5  12   5   -0.41    0.15 
  -6 -12  -5   -0.04    0.26 
  -3  13   5    0.40    0.41 
   2 -13  -5    0.31    0.38 
  -2  13   5   -0.13    0.50 
   1 -13  -5    0.96    0.46 
   0 -13  -5    2.38    0.60 
  -1 -13  -5   10.20    1.17 
  -2 -13  -5    5.60    0.53 
  -2 -13  -5    3.93    0.72 
  -3 -13  -5   27.84    2.11 
  -3 -13  -5   21.43    2.23 
  -4 -13  -5    0.50    0.16 
  -4 -13  -5    0.72    0.30 
   4  12  -6    6.68    0.75 
   3  12  -6    0.81    0.37 
  -3 -12   6    1.31    0.17 
   2  12  -6   17.91    1.72 
  -2 -12   6   18.91    1.58 
   1  12  -6    4.34    0.63 
   0  12  -6   17.90    1.64 
   5  11  -6   14.38    1.53 
   5  11  -6   16.49    1.42 
   5  11  -6   13.42    1.32 
  -5 -11   6   16.77    1.45 
   4  11  -6   -0.10    0.18 
   4  11  -6   -0.04    0.46 
  -4 -11   6   -0.05    0.10 
  -4 -11   6    0.08    0.26 
   3  11  -6    0.17    0.49 
   3  11  -6    0.73    0.18 
  -3 -11   6    0.77    0.20 
  -3 -11   6    0.31    0.33 
   2  11  -6    0.16    0.47 
  -2 -11   6    0.09    0.29 
   1  11  -6   10.63    1.25 
   0  11  -6    2.29    0.53 
  -1  11  -6   12.49    1.20 
  -1  11  -6    9.35    1.32 
  -2  11  -6    4.48    0.74 
  -3  11  -6    5.99    0.86 
  -3  11  -6    4.14    0.74 
  -4  11  -6    4.66    0.67 
   6  10  -6   28.20    2.51 
   6  10  -6   28.95    2.38 
   6  10  -6   25.89    2.60 
   5  10  -6   -0.54    0.46 
   5  10  -6    0.53    0.26 
   5  10  -6   -0.39    0.64 
  -5 -10   6    0.40    0.11 
  -5 -10   6    0.44    0.31 
   4  10  -6   38.50    3.16 
   4  10  -6   32.90    3.31 
   4  10  -6   29.17    3.50 
  -4 -10   6   42.10    3.28 
  -4 -10   6   38.81    3.10 
   3  10  -6    1.29    0.76 
   3  10  -6    0.22    0.30 
   3  10  -6    1.02    0.51 
  -3 -10   6    0.95    0.39 
  -3 -10   6    0.87    0.21 
   2  10  -6   11.64    1.22 
   2  10  -6   11.21    1.64 
  -2 -10   6   15.83    1.37 
   1  10  -6    0.10    0.54 
   0  10  -6    0.16    0.53 
   0  10  -6    0.19    0.45 
  -1  10  -6   -0.34    0.39 
  -1  10  -6   -0.21    0.54 
  -2  10  -6   -0.06    0.50 
  -2  10  -6    1.19    0.56 
  -2  10  -6    0.21    0.38 
  -3  10  -6   -0.11    1.08 
  -3  10  -6    0.76    0.53 
  -3  10  -6    0.36    0.46 
  -4  10  -6    0.92    1.19 
  -4  10  -6   -0.29    0.45 
  -4  10  -6    0.86    0.51 
  -5  10  -6    2.63    0.54 
  -6  10  -6    2.56    0.44 
   7   9  -6    0.52    0.49 
   7   9  -6    0.08    0.48 
  -7  -9   6    0.32    0.24 
   6   9  -6    0.95    0.64 
   6   9  -6   -0.30    0.63 
  -6  -9   6    0.34    0.32 
   5   9  -6   13.82    1.83 
  -5  -9   6   14.62    1.45 
  -5  -9   6   14.01    1.22 
   4   9  -6   -0.85    0.68 
   4   9  -6    0.25    0.80 
   4   9  -6    0.24    0.25 
  -4  -9   6    0.06    0.36 
  -4  -9   6   -0.04    0.17 
   3   9  -6   52.13    3.98 
   3   9  -6   36.18    4.35 
  -3  -9   6   48.50    4.10 
  -3  -9   6   47.85    3.93 
   2   9  -6    0.54    0.85 
   2   9  -6    2.07    0.65 
   2   9  -6    2.05    0.38 
  -2  -9   6    0.72    1.09 
  -2  -9   6    2.38    0.48 
   1   9  -6   24.63    2.16 
   1   9  -6   25.06    2.60 
  -1  -9   6   26.41    2.94 
   0   9  -6    3.66    0.79 
   0   9  -6    3.64    0.84 
   0  -9   6    5.35    0.82 
   0  -9   6    2.94    1.24 
  -1   9  -6   32.17    2.98 
  -1   9  -6   35.99    3.01 
   1  -9   6   25.74    3.50 
  -2   9  -6    6.61    0.92 
  -2   9  -6    4.57    0.86 
  -2   9  -6    7.14    1.71 
  -2   9  -6    7.86    0.89 
  -2   9  -6    5.89    0.93 
  -3   9  -6   13.70    2.34 
  -3   9  -6   15.20    1.72 
  -3   9  -6   16.71    1.69 
  -3   9  -6   19.03    1.82 
  -4   9  -6    2.46    0.66 
  -4   9  -6    1.61    0.55 
  -4   9  -6    2.89    1.19 
  -5   9  -6   -0.04    0.87 
  -5   9  -6    0.88    0.49 
  -5   9  -6   -0.13    0.42 
  -6   9  -6    0.26    0.42 
  -6   9  -6    0.37    0.60 
   8   8  -6   12.52    1.39 
   7   8  -6    3.70    0.81 
   7   8  -6    3.24    0.92 
  -7  -8   6    3.82    0.55 
  -7  -8   6    2.09    0.57 
   6   8  -6   21.38    2.55 
   6   8  -6   25.74    2.45 
  -6  -8   6   22.58    2.24 
  -6  -8   6   22.78    2.15 
   5   8  -6    1.35    0.81 
   5   8  -6    0.76    0.95 
  -5  -8   6    0.60    0.16 
  -5  -8   6    0.36    0.38 
  -5  -8   6    0.73    0.56 
   4   8  -6    1.39    1.03 
   4   8  -6    1.82    0.90 
  -4  -8   6    1.04    0.47 
  -4  -8   6    1.20    0.60 
  -4  -8   6   -0.43    0.98 
  -4  -8   6    1.09    0.24 
   3   8  -6   -0.22    0.21 
   3   8  -6    0.14    0.80 
   3   8  -6   -0.43    0.83 
  -3  -8   6   -0.04    0.33 
  -3  -8   6    0.30    0.28 
  -3  -8   6    0.78    0.89 
  -3  -8   6    0.06    0.15 
   2   8  -6   29.88    2.36 
   2   8  -6   22.58    2.79 
  -2  -8   6   25.64    2.42 
  -2  -8   6   28.79    2.47 
   1   8  -6   -0.05    0.66 
   1   8  -6    0.06    0.26 
  -1  -8   6    0.21    0.28 
  -1  -8   6    0.31    0.34 
  -1  -8   6   -1.04    0.95 
   0   8  -6   42.81    3.70 
   0   8  -6   42.90    4.07 
   0  -8   6   39.23    4.39 
   0  -8   6   51.59    3.82 
  -1   8  -6   10.72    1.48 
  -1   8  -6    9.17    1.29 
   1  -8   6   12.55    1.08 
   1  -8   6    9.53    1.74 
  -2   8  -6   23.47    2.28 
  -2   8  -6   27.39    2.35 
  -2   8  -6   26.36    2.17 
  -2   8  -6   20.72    2.25 
  -2   8  -6   22.40    2.97 
   2  -8   6   23.56    2.09 
   2  -8   6   18.13    2.84 
  -3   8  -6    8.57    1.16 
  -3   8  -6   11.33    1.35 
  -3   8  -6    9.58    1.26 
  -3   8  -6   13.84    2.19 
   3  -8   6   10.48    1.68 
  -4   8  -6    9.20    1.65 
  -4   8  -6   10.19    1.24 
  -4   8  -6   10.48    1.31 
  -4   8  -6    9.01    1.12 
  -5   8  -6    9.94    1.30 
  -5   8  -6   11.54    1.91 
  -6   8  -6    1.27    0.81 
  -6   8  -6    1.66    0.54 
  -7   8  -6    0.96    0.34 
   9   7  -6    3.89    0.79 
   8   7  -6    7.52    1.25 
  -8  -7   6    7.62    1.00 
  -8  -7   6   10.49    0.95 
  -8  -7   6    7.61    1.19 
  -8  -7   6   10.17    1.11 
   7   7  -6   53.96    4.80 
   7   7  -6   54.40    4.95 
  -7  -7   6   53.81    4.68 
  -7  -7   6   53.16    4.60 
   6   7  -6    6.29    1.14 
   6   7  -6    7.37    1.45 
  -6  -7   6    5.93    0.97 
  -6  -7   6    6.82    0.92 
   5   7  -6   71.18    5.88 
   5   7  -6   67.46    5.96 
  -5  -7   6   64.67    5.63 
  -5  -7   6   61.72    5.40 
   4   7  -6    0.90    0.97 
   4   7  -6    0.71    0.80 
  -4  -7   6    0.11    0.97 
  -4  -7   6    0.44    0.19 
  -4  -7   6    0.65    0.52 
  -4  -7   6    1.04    0.31 
  -4  -7   6    0.91    0.44 
  -3  -7   6   11.33    1.17 
  -3  -7   6   10.24    0.97 
  -3  -7   6   12.10    1.10 
  -3  -7   6    7.08    1.57 
  -2  -7   6    0.16    0.27 
  -2  -7   6    0.56    0.91 
  -2  -7   6    0.17    0.28 
  -1  -7   6    1.04    0.98 
  -1  -7   6    1.39    0.34 
   0  -7   6    0.60    0.27 
   0  -7   6    0.77    0.95 
  -1   7  -6    4.63    1.24 
  -1   7  -6    5.19    0.64 
   1  -7   6    3.66    1.23 
   1  -7   6    4.39    0.57 
  -2   7  -6    0.37    0.30 
   2  -7   6    0.74    1.01 
   2  -7   6    0.24    0.25 
  -3   7  -6   11.31    1.08 
  -3   7  -6    8.69    1.13 
   3  -7   6    7.67    1.54 
  -4   7  -6   11.98    1.32 
  -4   7  -6    9.05    1.23 
   4  -7   6   10.31    1.72 
  -5   7  -6   18.28    1.90 
  -5   7  -6   20.57    1.95 
  -6   7  -6   20.92    2.16 
  -6   7  -6   26.53    2.58 
  -7   7  -6   11.52    1.22 
   9   6  -6   -0.19    0.54 
   9   6  -6   -0.53    0.91 
  -9  -6   6   -0.25    0.30 
  -9  -6   6   -0.40    0.36 
  -9  -6   6    0.40    0.45 
  -9  -6   6   -0.28    0.22 
   8   6  -6   -0.01    0.79 
  -8  -6   6    0.45    0.46 
  -8  -6   6    0.77    0.46 
  -8  -6   6    1.41    0.37 
  -8  -6   6    1.20    0.66 
  -8  -6   6    0.40    0.31 
   7   6  -6    7.99    1.39 
  -7  -6   6    8.43    1.05 
  -7  -6   6    6.31    0.97 
  -7  -6   6    6.71    1.23 
  -7  -6   6    8.10    0.91 
  -7  -6   6    8.61    0.99 
   6   6  -6   17.92    2.05 
   6   6  -6   17.31    1.79 
  -6  -6   6   14.37    1.56 
  -6  -6   6   15.00    1.44 
  -6  -6   6   15.58    1.83 
  -6  -6   6   13.03    1.53 
   5   6  -6   10.27    1.57 
   5   6  -6    8.81    1.29 
  -5  -6   6    8.38    0.80 
  -5  -6   6    9.19    1.15 
  -5  -6   6    9.65    0.95 
  -5  -6   6    8.95    1.11 
  -5  -6   6    8.65    0.95 
  -4  -6   6  100.65    8.12 
  -4  -6   6  100.08    8.00 
  -4  -6   6   88.74    7.92 
  -3  -6   6    0.27    0.87 
  -3  -6   6    0.67    0.29 
  -2  -6   6   92.30    6.89 
  -2  -6   6   70.60    7.24 
  -1  -6   6    1.80    0.33 
  -1  -6   6    1.22    0.91 
   0  -6   6   65.49    7.08 
   0  -6   6   92.52    6.70 
  -1   6  -6    7.45    0.77 
   1  -6   6    4.04    1.19 
   1  -6   6    7.01    0.70 
  -2   6  -6   40.13    3.20 
   2  -6   6   37.00    3.13 
   2  -6   6   31.92    3.70 
  -3   6  -6    1.84    0.42 
   3  -6   6    1.40    1.06 
  -4   6  -6   -0.05    0.67 
  -4   6  -6    0.14    0.33 
   4  -6   6    0.40    0.92 
  -5   6  -6    1.18    0.48 
  -5   6  -6    1.55    0.78 
  -5   6  -6    1.69    0.50 
   5  -6   6    1.62    1.04 
  -6   6  -6   13.16    1.42 
  -7   6  -6   11.62    1.27 
   9   5  -6   13.58    1.71 
  -9  -5   6   16.81    1.41 
  -9  -5   6   14.80    1.59 
  -9  -5   6   14.65    1.70 
  -9  -5   6   14.90    1.45 
  -9  -5   6   13.18    1.85 
  -9  -5   6   16.90    1.47 
  -9  -5   6   12.24    1.37 
  -9  -5   6   14.01    1.44 
   8   5  -6    9.05    1.48 
  -8  -5   6    8.89    1.15 
  -8  -5   6   11.49    1.20 
  -8  -5   6    9.65    1.11 
  -8  -5   6   10.00    1.46 
  -8  -5   6    9.52    1.12 
  -8  -5   6   11.44    1.13 
  -8  -5   6    9.56    1.29 
  -8  -5   6   11.32    1.09 
   7   5  -6   10.48    1.52 
  -7  -5   6    9.25    1.13 
  -7  -5   6    8.48    1.20 
  -7  -5   6    8.67    1.03 
  -7  -5   6    8.11    1.05 
  -7  -5   6    9.00    0.92 
  -7  -5   6    9.05    1.31 
  -7  -5   6    5.89    0.99 
   6   5  -6    1.21    0.89 
  -6  -5   6    0.54    0.47 
  -6  -5   6    0.61    0.27 
  -6  -5   6    0.52    0.34 
  -6  -5   6    0.59    0.40 
  -6  -5   6    0.83    0.59 
  -6  -5   6    1.09    0.46 
  -5  -5   6   19.59    1.68 
  -5  -5   6   17.48    1.80 
  -5  -5   6   17.73    1.54 
  -4  -5   6    1.01    0.99 
  -4  -5   6    0.67    0.26 
  -3  -5   6  102.78    8.17 
  -3  -5   6   93.17    8.52 
  -2  -5   6    0.56    0.78 
  -2  -5   6    0.28    0.22 
  -1  -5   6   81.37    8.50 
  -1  -5   6  112.58    8.15 
   0  -5   6    2.59    0.36 
   0  -5   6    1.80    0.95 
  -1   5  -6   66.63    5.18 
   1  -5   6   52.54    5.54 
   1  -5   6   64.05    5.15 
  -2   5  -6   17.31    1.55 
   2  -5   6   17.05    1.49 
   2  -5   6   15.81    2.10 
  -3   5  -6   53.78    4.96 
  -3   5  -6   55.84    4.61 
   3  -5   6   53.05    5.03 
  -4   5  -6   26.49    2.35 
  -4   5  -6   26.43    2.78 
   4  -5   6   25.07    2.92 
  -5   5  -6   17.51    1.91 
  -5   5  -6   12.25    1.82 
  -5   5  -6   11.55    1.29 
   5  -5   6    9.66    1.73 
  -6   5  -6    7.30    1.45 
  -6   5  -6    3.66    0.64 
  -6   5  -6    5.79    1.22 
   6  -5   6    5.16    1.36 
  -7   5  -6    0.33    0.43 
 -10  -4   6    7.12    0.91 
 -10  -4   6    6.75    0.76 
 -10  -4   6    7.73    1.02 
   9   4  -6   15.32    1.91 
  -9  -4   6   19.35    1.68 
  -9  -4   6   17.33    1.61 
  -9  -4   6   18.70    1.93 
  -9  -4   6   14.47    1.88 
  -9  -4   6   19.82    1.79 
  -9  -4   6   15.62    1.64 
  -9  -4   6   17.92    1.58 
  -9  -4   6   12.94    1.78 
   8   4  -6   46.84    4.15 
  -8  -4   6   46.21    3.75 
  -8  -4   6   47.39    3.84 
  -8  -4   6   41.37    3.78 
  -8  -4   6   39.77    3.86 
  -8  -4   6   41.36    3.83 
  -8  -4   6   46.12    3.83 
  -8  -4   6   44.22    3.95 
  -8  -4   6   44.18    4.06 
   7   4  -6   14.84    1.95 
  -7  -4   6   15.51    1.67 
  -7  -4   6   15.36    1.46 
  -7  -4   6   16.17    1.58 
  -7  -4   6   18.05    1.67 
  -7  -4   6   17.29    1.64 
  -7  -4   6   17.01    1.54 
  -7  -4   6   13.79    1.52 
  -7  -4   6   16.97    1.79 
  -6  -4   6   64.71    5.27 
  -6  -4   6   54.13    5.51 
  -6  -4   6   68.99    5.47 
  -6  -4   6   63.80    5.33 
  -6  -4   6   62.33    5.21 
  -6  -4   6   56.98    5.25 
  -6  -4   6   62.77    5.29 
  -5  -4   6    3.68    1.23 
  -5  -4   6    4.04    0.70 
  -5  -4   6    4.26    0.57 
  -4  -4   6   26.80    3.02 
  -4  -4   6   33.24    2.65 
  -3  -4   6    0.59    0.24 
  -3  -4   6   -0.93    0.82 
   2   4  -6   11.56    1.26 
  -2  -4   6   10.16    1.50 
  -2  -4   6   12.09    1.09 
   1   4  -6    0.29    0.29 
  -1  -4   6    0.20    0.85 
  -1  -4   6    0.22    0.18 
   0   4  -6    6.11    0.71 
   0   4  -6    5.39    0.60 
   0  -4   6    5.57    0.58 
   0  -4   6    4.64    1.15 
  -1   4  -6    0.39    0.21 
   1  -4   6   -0.02    0.73 
   1  -4   6    0.35    0.18 
  -2   4  -6   35.33    3.38 
  -2   4  -6   36.52    3.07 
   2  -4   6   36.22    3.48 
   2  -4   6   36.25    3.03 
  -3   4  -6   27.70    2.75 
  -3   4  -6   26.34    2.38 
   3  -4   6   28.64    2.85 
  -4   4  -6  103.44    8.75 
  -4   4  -6  103.33    8.47 
   4  -4   6   98.12    8.81 
  -5   4  -6   51.30    4.54 
  -5   4  -6   44.97    4.17 
   5  -4   6   50.80    4.64 
  -6   4  -6   59.94    5.36 
   6  -4   6   57.02    5.41 
  -7   4  -6   28.54    2.87 
  10   3  -6    0.21    1.09 
 -10  -3   6   -0.30    0.23 
 -10  -3   6    0.14    0.41 
 -10  -3   6   -0.31    0.51 
 -10  -3   6   -0.31    0.41 
 -10  -3   6   -0.41    0.34 
  -9  -3   6    1.42    0.48 
  -9  -3   6    1.01    0.67 
  -9  -3   6    1.08    0.32 
  -9  -3   6    1.57    0.46 
  -9  -3   6    1.27    0.62 
  -9  -3   6    0.65    0.37 
  -9  -3   6    1.50    0.68 
  -8  -3   6   12.89    1.33 
  -8  -3   6    9.87    1.06 
  -8  -3   6    9.64    1.14 
  -8  -3   6    9.14    1.35 
  -8  -3   6   10.85    1.27 
  -8  -3   6   12.24    1.20 
  -8  -3   6   12.67    1.47 
  -7  -3   6   33.60    3.15 
  -7  -3   6   39.78    3.25 
  -7  -3   6   36.76    3.36 
  -7  -3   6   35.81    3.31 
  -7  -3   6   39.26    3.33 
  -7  -3   6   41.40    3.47 
  -7  -3   6   35.79    3.23 
  -7  -3   6   36.69    3.23 
  -6  -3   6   38.09    2.95 
  -6  -3   6   34.49    3.21 
  -6  -3   6   31.76    2.90 
  -6  -3   6   29.53    2.93 
  -6  -3   6   32.62    3.04 
  -5  -3   6  178.17   13.64 
  -5  -3   6  152.52   13.80 
  -4  -3   6   22.65    2.45 
  -4  -3   6   21.99    2.17 
  -4  -3   6   22.09    1.95 
  -3  -3   6  199.72   16.03 
  -3  -3   6  179.90   16.37 
  -3  -3   6  186.15   16.07 
  -3  -3   6  207.41   15.90 
   2   3  -6    2.81    0.46 
  -2  -3   6    2.23    0.35 
  -2  -3   6    2.64    0.90 
   1   3  -6  110.62    9.49 
  -1  -3   6  118.66    9.45 
   0   3  -6    0.96    0.34 
   0  -3   6    0.91    0.21 
   0  -3   6    1.64    0.82 
  -1   3  -6    5.54    0.67 
  -1   3  -6    7.89    0.84 
  -1   3  -6    6.75    0.99 
   1  -3   6    6.80    0.63 
   1  -3   6    6.52    1.11 
  -2   3  -6    3.08    0.45 
  -2   3  -6    4.00    0.78 
   2  -3   6    5.12    0.98 
  -3   3  -6    9.18    0.93 
  -3   3  -6    8.53    1.24 
   3  -3   6   10.61    1.43 
  -4   3  -6    7.58    0.86 
  -4   3  -6    8.17    1.20 
   4  -3   6    7.08    1.24 
  -5   3  -6   56.90    4.92 
   5  -3   6   50.00    4.95 
  -6   3  -6   25.90    2.86 
  -6   3  -6   31.31    3.05 
   6  -3   6   29.00    3.08 
  -7   3  -6   27.89    2.76 
  -8   3  -6   20.30    2.46 
 -10  -2   6   13.51    1.52 
 -10  -2   6   12.08    1.36 
 -10  -2   6   13.92    1.36 
 -10  -2   6   11.36    1.34 
 -10  -2   6   12.75    1.21 
  -9  -2   6   10.87    1.39 
  -9  -2   6    9.87    1.10 
  -9  -2   6    9.19    0.99 
  -9  -2   6   11.51    1.19 
  -9  -2   6    7.56    1.26 
  -9  -2   6    9.89    1.35 
  -9  -2   6    9.78    1.16 
  -8  -2   6    4.91    0.90 
  -8  -2   6    6.53    1.08 
  -8  -2   6    6.90    0.81 
  -8  -2   6    6.17    0.90 
  -8  -2   6    5.43    0.90 
  -8  -2   6    6.10    1.08 
  -7  -2   6    0.17    0.25 
  -7  -2   6   -0.51    0.35 
  -7  -2   6   -0.18    0.36 
  -7  -2   6    0.71    0.65 
  -7  -2   6   -0.35    0.31 
  -7  -2   6   -0.08    0.43 
  -7  -2   6    0.00    0.46 
  -6  -2   6   11.19    1.23 
  -6  -2   6   12.79    1.25 
  -6  -2   6   11.26    1.22 
  -6  -2   6   10.64    1.51 
  -5  -2   6   22.67    2.04 
  -5  -2   6   21.51    2.28 
  -5  -2   6   24.29    2.63 
  -4  -2   6  103.22    8.76 
  -4  -2   6  113.79    8.82 
  -4  -2   6  105.91    9.23 
  -4  -2   6  103.65    8.97 
  -3  -2   6   14.83    1.46 
  -3  -2   6   13.32    1.66 
  -3  -2   6   12.60    1.17 
  -3  -2   6   13.55    1.21 
   2   2  -6  115.37   11.14 
  -2  -2   6  144.64   11.10 
  -2  -2   6  138.31   11.24 
  -2  -2   6  133.72   11.10 
  -2  -2   6  135.74   11.34 
  -2  -2   6  143.63   11.31 
   1   2  -6    0.69    0.35 
  -1  -2   6    0.51    0.83 
  -1  -2   6    1.53    0.32 
  -1  -2   6    1.08    0.22 
  -1  -2   6    0.87    0.41 
   0   2  -6   36.33    3.28 
   0   2  -6   37.07    3.48 
   0  -2   6   38.52    3.54 
   0  -2   6   40.66    3.20 
  -1   2  -6    5.83    0.78 
  -1   2  -6    6.15    0.89 
   1  -2   6    6.05    0.59 
   1  -2   6    8.89    1.13 
  -2   2  -6  239.74   19.71 
  -2   2  -6  251.11   19.62 
  -2   2  -6  225.55   19.57 
  -3   2  -6   18.51    1.94 
  -3   2  -6   14.77    1.44 
  -4   2  -6   29.23    2.95 
  -5   2  -6    6.28    1.21 
  -6   2  -6    1.35    0.91 
  -7   2  -6    0.95    0.92 
  -7   2  -6    0.87    0.48 
  -7   2  -6    1.16    0.64 
  -8   2  -6    3.03    0.76 
  -8   2  -6    3.29    0.63 
 -10  -1   6   13.91    1.56 
 -10  -1   6   14.71    1.45 
 -10  -1   6   18.69    1.66 
 -10  -1   6   17.43    1.78 
 -10  -1   6   16.32    1.63 
  -9  -1   6   14.81    2.07 
  -9  -1   6   21.32    1.80 
  -9  -1   6   18.81    1.85 
  -9  -1   6   16.25    1.87 
  -9  -1   6   22.75    2.12 
  -9  -1   6   16.35    2.09 
  -8  -1   6   20.45    2.17 
  -8  -1   6   23.87    2.23 
  -8  -1   6   23.07    2.11 
  -8  -1   6   19.51    2.36 
  -8  -1   6   23.60    2.02 
  -8  -1   6   18.15    1.92 
  -7  -1   6   34.31    3.05 
  -7  -1   6   37.26    3.02 
  -7  -1   6   34.06    3.28 
  -7  -1   6   39.78    3.25 
  -7  -1   6   32.22    3.14 
  -7  -1   6   30.08    3.10 
  -6  -1   6    7.21    0.92 
  -6  -1   6    5.80    0.76 
  -6  -1   6    6.61    1.13 
  -6  -1   6    6.07    0.84 
  -5  -1   6    6.57    0.75 
  -5  -1   6    6.03    1.37 
  -5  -1   6    6.25    1.02 
  -4  -1   6    0.23    0.45 
  -4  -1   6   -0.32    0.71 
  -4  -1   6   -0.07    0.13 
  -4  -1   6   -0.18    0.17 
   3   1  -6    1.31    0.36 
  -3  -1   6    1.60    0.23 
  -3  -1   6    1.83    0.79 
  -3  -1   6    1.77    0.56 
  -3  -1   6    1.34    0.26 
  -3  -1   6    1.45    0.23 
   2   1  -6    0.42    0.28 
  -2  -1   6    1.01    0.69 
  -2  -1   6    0.48    0.17 
  -2  -1   6    0.77    0.45 
  -2  -1   6    0.56    0.16 
   1   1  -6   40.55    3.30 
  -1  -1   6   41.38    3.57 
  -1  -1   6   37.57    3.56 
  -1  -1   6   35.28    3.22 
  -1  -1   6   40.56    3.24 
   0   1  -6    0.54    0.32 
   0  -1   6    0.38    0.51 
   0  -1   6    0.37    0.70 
   0  -1   6    0.39    0.15 
  -1   1  -6  148.12   11.98 
  -1   1  -6  141.02   11.93 
  -2   1  -6   29.11    2.34 
  -2   1  -6   25.82    2.56 
   2  -1   6   23.75    2.70 
  -3   1  -6  323.15   26.70 
  -4   1  -6   58.20    5.26 
  -5   1  -6  193.14   16.28 
  -6   1  -6   41.66    4.23 
  -7   1  -6   13.61    1.38 
  -7   1  -6   13.83    1.51 
  -7   1  -6    9.96    1.86 
  -7   1  -6   12.27    1.44 
  -8   1  -6    1.17    0.46 
  -8   1  -6    1.88    0.60 
  -8   1  -6    1.64    0.48 
  -8   1  -6    2.21    0.61 
  -9   1  -6    1.62    0.37 
  -9   1  -6    1.71    0.54 
  -9   1  -6    1.67    0.49 
 -10   0   6    0.36    0.54 
 -10   0   6   -0.15    0.43 
 -10   0   6    0.27    0.36 
  -9   0   6   11.02    1.50 
  -9   0   6   12.22    1.28 
  -9   0   6   13.67    1.51 
  -9   0   6    8.51    1.32 
  -9   0   6    9.61    1.15 
  -8   0   6    9.21    1.24 
  -8   0   6    9.61    1.42 
  -8   0   6    8.72    1.29 
  -8   0   6   11.48    1.36 
  -8   0   6    9.39    1.15 
  -8   0   6   10.50    1.05 
  -7   0   6   34.17    3.47 
  -7   0   6   40.04    3.63 
  -7   0   6   35.02    3.78 
  -7   0   6   44.97    3.72 
  -7   0   6   44.55    3.73 
  -7   0   6   42.97    3.56 
  -7   0   6   44.62    3.89 
  -7   0   6   43.06    3.65 
  -6   0   6   84.43    7.45 
  -6   0   6   83.40    7.54 
  -6   0   6   91.54    7.41 
  -6   0   6   90.96    7.32 
  -5   0   6   26.67    2.56 
  -5   0   6   30.33    3.19 
  -5   0   6   32.61    2.85 
  -4   0   6  122.39   10.31 
  -4   0   6  123.58   10.02 
  -4   0   6  111.63    9.82 
   3   0  -6   25.93    2.58 
  -3   0   6   28.17    2.53 
  -3   0   6   36.59    3.19 
  -3   0   6   30.20    2.51 
  -3   0   6   30.51    2.49 
   2   0  -6  171.95   16.19 
  -2   0   6  187.94   16.14 
  -2   0   6  203.32   16.58 
  -2   0   6  221.35   16.42 
  -2   0   6  197.33   16.13 
  -2   0   6  202.08   16.15 
   1   0  -6    1.73    0.39 
  -1   0   6    1.84    0.25 
  -1   0   6    0.97    0.89 
  -1   0   6    1.58    0.25 
  -1   0   6    0.23    0.90 
  -1   0   6    1.82    0.29 
   0   0  -6   77.49    6.80 
   0   0   6   84.45    7.12 
   0   0   6   83.16    6.76 
   0   0   6   84.00    6.75 
   0   0   6   80.53    7.06 
  -1   0  -6   -0.09    0.32 
   1   0   6    0.18    0.82 
   1   0   6    0.51    0.85 
  -2   0  -6   27.67    2.88 
  -2   0  -6   33.17    2.78 
   2   0   6   34.43    3.12 
   2   0   6   33.08    3.15 
  -3   0  -6    6.61    0.98 
   3   0   6    7.33    1.50 
   3   0   6    7.66    1.11 
  -4   0  -6  196.71   17.06 
   4   0   6  214.16   17.18 
  -5   0  -6   81.80    7.08 
   5   0   6   86.19    7.19 
   5   0   6   76.43    6.79 
  -6   0  -6   82.08    7.31 
  -7   0  -6   34.58    3.54 
  -7   0  -6   29.24    2.82 
  -7   0  -6   29.74    2.87 
  -7   0  -6   29.47    2.72 
  -8   0  -6   21.87    1.98 
  -8   0  -6   20.95    2.15 
  -8   0  -6   18.80    1.94 
  -8   0  -6   22.86    2.14 
  -9   0  -6    9.05    1.04 
  -9   0  -6    9.94    1.18 
  -9   0  -6   10.19    1.10 
  -9   0  -6   10.07    1.27 
 -10   0  -6    2.07    0.42 
 -10   0  -6    1.98    0.53 
 -10   1   6    3.65    0.71 
 -10   1   6    2.57    0.42 
  -9   1   6    0.61    0.51 
  -9   1   6    0.62    0.71 
  -9   1   6    0.77    0.40 
  -9   1   6    0.22    0.57 
  -8   1   6    0.29    0.28 
  -8   1   6    0.18    0.71 
  -8   1   6   -0.11    0.65 
  -8   1   6    0.04    0.40 
  -8   1   6   -0.10    0.46 
  -7   1   6   13.18    1.37 
  -7   1   6   12.36    1.86 
  -7   1   6   11.51    1.67 
  -7   1   6   14.14    1.26 
  -7   1   6   12.05    1.66 
  -7   1   6   12.71    1.44 
  -7   1   6   13.57    1.32 
  -6   1   6   34.17    3.08 
  -6   1   6   30.14    2.88 
  -6   1   6   31.43    2.76 
  -6   1   6   31.42    2.93 
  -5   1   6   34.73    3.01 
  -5   1   6   34.33    3.64 
  -5   1   6   35.49    3.62 
  -5   1   6   35.97    3.27 
  -4   1   6   39.63    3.71 
  -4   1   6   31.75    3.04 
  -4   1   6   38.19    3.32 
  -3   1   6  247.17   19.54 
  -3   1   6  216.82   19.58 
  -3   1   6  212.35   19.58 
  -3   1   6  250.23   20.13 
  -3   1   6  270.04   19.84 
  -2   1   6   13.77    1.20 
  -2   1   6   16.14    2.38 
  -2   1   6   13.05    1.23 
  -2   1   6   14.12    1.22 
   1  -1  -6  194.57   17.15 
  -1   1   6  232.02   17.13 
  -1   1   6  189.76   17.11 
  -1   1   6  224.49   17.65 
  -1   1   6  205.73   17.11 
   0  -1  -6    1.53    0.37 
   0   1   6    1.21    0.89 
   0   1   6    1.56    0.73 
   0   1   6    1.37    0.25 
   0   1   6    1.29    0.24 
  -1  -1  -6  209.86   14.96 
   1   1   6  184.92   14.91 
   1   1   6  158.91   15.35 
   1   1   6  190.24   14.92 
   1   1   6  162.15   15.44 
  -2  -1  -6    2.43    0.52 
   2   1   6    2.70    0.75 
   2   1   6    2.52    0.83 
  -3  -1  -6   66.79    5.81 
   3   1   6   66.35    5.71 
   3   1   6   69.19    6.00 
   3   1   6   72.31    6.13 
  -4  -1  -6    5.26    0.89 
   4   1   6    5.05    0.95 
   4   1   6    5.45    1.15 
   4   1   6    6.00    0.75 
  -5  -1  -6   12.34    1.73 
   5   1   6   15.69    1.88 
  -6  -1  -6    1.13    0.83 
   6   1   6    1.01    0.69 
  -7  -1  -6   17.74    2.71 
  -7  -1  -6   22.87    2.09 
  -7  -1  -6   22.19    2.17 
  -7  -1  -6   26.01    2.26 
  -7  -1  -6   25.82    2.30 
   7   1   6   19.34    2.68 
  -8  -1  -6   12.35    1.31 
  -8  -1  -6   12.90    1.46 
  -8  -1  -6   12.24    1.38 
  -8  -1  -6   10.01    1.21 
  -8  -1  -6   12.26    1.26 
  -9  -1  -6   18.34    1.91 
  -9  -1  -6   21.08    2.10 
  -9  -1  -6   18.54    1.96 
  -9  -1  -6   20.99    1.87 
  -9  -1  -6   20.14    1.89 
 -10  -1  -6   15.79    1.38 
 -10  -1  -6   12.28    1.40 
 -10  -1  -6   13.06    1.37 
 -10  -1  -6   15.95    1.60 
 -10   2   6    1.25    0.47 
 -10   2   6    1.16    0.27 
  -9   2   6   16.83    1.73 
  -9   2   6   11.66    1.50 
  -9   2   6   16.71    1.67 
  -8   2   6    7.29    1.06 
  -8   2   6    5.89    1.19 
  -8   2   6    8.33    0.93 
  -8   2   6    7.88    1.16 
  -7   2   6    6.92    1.16 
  -7   2   6    6.98    1.21 
  -7   2   6    7.80    0.87 
  -7   2   6    8.27    1.29 
  -7   2   6    8.81    1.03 
  -7   2   6    8.89    0.93 
  -7   2   6    7.86    1.12 
  -6   2   6    1.89    0.54 
  -6   2   6    1.45    0.64 
  -6   2   6    1.14    0.64 
  -6   2   6    1.32    0.36 
  -6   2   6    0.97    0.94 
  -5   2   6    1.79    0.64 
  -5   2   6    1.55    0.91 
  -5   2   6    1.59    1.05 
  -5   2   6    1.43    0.35 
  -4   2   6    3.65    0.79 
  -4   2   6    3.22    0.46 
  -4   2   6    3.98    1.28 
  -3   2   6    3.27    1.36 
  -3   2   6    2.42    0.32 
  -3   2   6    2.38    0.36 
  -3   2   6    3.29    0.79 
  -2   2   6    4.80    0.47 
  -2   2   6    5.13    1.12 
  -2   2   6    5.36    0.53 
  -2   2   6    5.19    0.53 
  -2   2   6    3.78    1.68 
  -1   2   6    6.03    0.57 
  -1   2   6    5.09    0.49 
  -1   2   6    6.16    1.39 
  -1   2   6    3.74    1.16 
  -1   2   6    4.81    0.52 
   0   2   6  203.91   15.54 
   0   2   6  195.72   15.95 
   0   2   6  180.14   16.17 
   0   2   6  178.88   15.56 
  -1  -2  -6   -0.22    0.26 
   1   2   6   -0.03    0.12 
   1   2   6   -0.03    0.14 
   1   2   6    0.36    0.98 
   1   2   6    0.02    0.78 
  -2  -2  -6  552.46   48.03 
   2   2   6  609.21   48.37 
   2   2   6  601.02   48.52 
  -3  -2  -6   12.49    1.42 
   3   2   6   13.86    1.68 
   3   2   6   14.17    1.31 
   3   2   6   14.65    1.86 
  -4  -2  -6  476.68   39.02 
   4   2   6  465.89   39.44 
   4   2   6  481.09   39.28 
   4   2   6  478.53   38.94 
  -5  -2  -6   15.28    1.73 
   5   2   6   14.92    1.93 
   5   2   6   14.96    2.09 
  -6  -2  -6   56.07    5.12 
   6   2   6   57.66    5.40 
  -7  -2  -6    0.70    0.87 
  -7  -2  -6    0.71    0.37 
  -7  -2  -6    0.34    0.31 
  -7  -2  -6    0.12    0.36 
  -7  -2  -6    0.93    0.31 
  -7  -2  -6    0.76    0.43 
   7   2   6    0.81    0.77 
  -8  -2  -6    0.00    0.32 
  -8  -2  -6   -0.50    0.36 
  -8  -2  -6    0.24    0.29 
  -8  -2  -6   -0.16    0.31 
  -8  -2  -6   -0.32    0.36 
  -9  -2  -6    1.52    0.53 
  -9  -2  -6    0.89    0.53 
  -9  -2  -6    1.29    0.48 
  -9  -2  -6    1.48    0.41 
  -9  -2  -6    1.68    0.47 
 -10  -2  -6    3.35    0.53 
 -10  -2  -6    1.99    0.51 
 -10  -2  -6    1.94    0.59 
 -10  -2  -6    2.08    0.53 
  -9   3   6    7.87    1.17 
  -9   3   6    8.85    1.22 
  -9   3   6    8.05    0.90 
  -8   3   6   36.55    3.35 
  -8   3   6   34.31    3.27 
  -7   3   6   33.28    3.51 
  -7   3   6   38.78    3.45 
  -7   3   6   34.76    3.19 
  -7   3   6   39.08    3.22 
  -7   3   6   36.87    3.97 
  -6   3   6   44.20    3.46 
  -6   3   6   42.80    3.73 
  -6   3   6   36.65    4.03 
  -6   3   6   34.68    3.78 
  -5   3   6   61.28    6.06 
  -5   3   6   69.61    5.41 
  -5   3   6   66.22    5.65 
  -5   3   6   60.11    5.74 
  -4   3   6   25.39    2.39 
  -4   3   6   21.73    2.04 
  -4   3   6   24.63    2.91 
  -3   3   6   57.93    5.03 
  -3   3   6   58.91    5.02 
  -3   3   6   67.23    5.38 
  -3   3   6   58.02    5.95 
  -2   3   6    8.80    2.39 
  -2   3   6   15.70    1.24 
  -2   3   6   14.53    1.29 
  -2   3   6   15.28    1.31 
  -1   3   6    5.64    1.48 
  -1   3   6    5.81    0.57 
  -1   3   6    5.30    0.55 
  -1   3   6    3.63    1.35 
  -1   3   6    5.67    0.51 
   0   3   6   -0.07    1.15 
   0   3   6    0.20    0.16 
   0   3   6   -0.01    0.10 
   0   3   6    0.25    0.71 
  -1  -3  -6  114.27    8.49 
   1   3   6   99.80    8.48 
   1   3   6   93.50    9.27 
  -2  -3  -6    0.33    0.27 
  -2  -3  -6    0.15    0.11 
   2   3   6   -0.26    0.55 
   2   3   6    0.22    0.75 
   2   3   6    0.06    0.23 
  -3  -3  -6  254.72   20.14 
  -3  -3  -6  243.50   20.22 
   3   3   6  254.45   20.55 
   3   3   6  225.78   20.18 
   3   3   6  252.97   20.76 
  -4  -3  -6   31.71    2.82 
   4   3   6   30.65    3.36 
   4   3   6   30.92    3.12 
  -5  -3  -6  201.01   16.44 
   5   3   6  204.51   16.81 
   5   3   6  188.19   17.02 
  -6  -3  -6   44.50    4.01 
  -6  -3  -6   42.94    3.60 
  -6  -3  -6   44.40    3.89 
   6   3   6   41.47    4.32 
  -7  -3  -6   34.56    3.11 
  -7  -3  -6   33.15    2.96 
  -7  -3  -6   34.63    2.97 
  -7  -3  -6   27.86    3.32 
  -7  -3  -6   36.16    3.06 
  -7  -3  -6   35.85    2.97 
   7   3   6   28.92    3.60 
  -8  -3  -6   18.10    1.89 
  -8  -3  -6   17.12    1.78 
  -8  -3  -6   18.80    1.80 
  -8  -3  -6   19.44    1.98 
  -8  -3  -6   21.02    1.85 
  -9  -3  -6    6.73    0.98 
  -9  -3  -6    7.48    0.92 
  -9  -3  -6    6.92    1.04 
  -9  -3  -6    7.11    0.97 
  -9  -3  -6    7.29    0.92 
 -10  -3  -6    5.37    0.74 
 -10  -3  -6    5.72    0.75 
 -10  -3  -6    7.04    0.94 
 -10  -3  -6    5.76    0.81 
 -10  -3  -6    6.83    0.83 
 -10  -3  -6    6.20    0.90 
  -9   4   6    0.85    0.34 
  -8   4   6    4.91    0.72 
  -8   4   6    3.52    0.82 
  -8   4   6    4.49    0.85 
  -7   4   6   16.91    2.74 
  -7   4   6   18.16    1.95 
  -7   4   6   16.19    1.97 
  -6   4   6   21.16    1.87 
  -6   4   6   18.81    2.22 
  -6   4   6   20.72    2.58 
  -5   4   6   23.71    2.11 
  -5   4   6   23.91    2.52 
  -5   4   6   23.90    2.47 
  -5   4   6   24.43    2.71 
  -4   4   6   53.59    4.52 
  -4   4   6   53.05    4.28 
  -4   4   6   52.09    5.18 
  -4   4   6   45.56    4.50 
  -3   4   6   21.65    1.91 
  -3   4   6   27.09    2.34 
  -3   4   6   24.46    3.29 
  -3   4   6   19.36    1.89 
  -2   4   6   92.40    7.85 
  -2   4   6   91.69    7.89 
  -2   4   6  108.92    8.41 
  -2   4   6   94.97    7.90 
  -2   4   6   94.21    7.89 
  -1   4   6   27.12    2.45 
  -1   4   6   33.30    3.52 
  -1   4   6   28.90    2.42 
  -1   4   6   30.98    2.46 
  -1   4   6   28.32    2.45 
   0   4   6  242.39   20.91 
   0   4   6  272.61   20.52 
   0   4   6  208.25   21.30 
   0   4   6  259.67   20.49 
   0   4   6  249.13   20.50 
   0   4   6  266.07   20.52 
   1   4   6    3.27    0.34 
   1   4   6    3.76    0.43 
   1   4   6    1.55    0.97 
   1   4   6    1.46    1.29 
  -2  -4  -6   57.94    5.42 
   2   4   6   67.95    5.96 
   2   4   6   70.99    6.29 
   2   4   6   66.75    5.41 
  -3  -4  -6    0.46    0.36 
  -3  -4  -6    0.82    0.19 
   3   4   6    0.57    0.23 
   3   4   6    0.76    0.63 
   3   4   6    0.39    0.78 
  -4  -4  -6    3.82    0.65 
   4   4   6    3.58    1.19 
   4   4   6    4.41    1.03 
  -5  -4  -6    9.86    1.34 
   5   4   6    9.59    1.97 
   5   4   6   11.94    1.74 
  -6  -4  -6   56.36    5.16 
  -6  -4  -6   58.84    4.85 
  -6  -4  -6   61.20    5.10 
   6   4   6   55.82    5.59 
  -7  -4  -6   13.78    1.44 
  -7  -4  -6   13.86    1.85 
  -7  -4  -6   13.38    1.32 
  -7  -4  -6   13.36    1.33 
  -7  -4  -6   12.83    1.44 
  -7  -4  -6   16.26    1.67 
  -7  -4  -6   11.92    1.32 
   7   4   6   11.97    2.33 
  -8  -4  -6   49.37    4.14 
  -8  -4  -6   49.40    4.05 
  -8  -4  -6   47.18    4.20 
  -8  -4  -6   41.06    4.25 
  -8  -4  -6   48.68    4.04 
  -8  -4  -6   46.75    4.04 
  -8  -4  -6   43.55    3.98 
  -8  -4  -6   45.96    3.99 
  -9  -4  -6   16.97    1.79 
  -9  -4  -6   20.02    1.76 
  -9  -4  -6   17.92    1.73 
  -9  -4  -6   17.84    1.86 
  -9  -4  -6   16.73    1.65 
  -9  -4  -6   17.97    1.72 
 -10  -4  -6   26.95    2.09 
 -10  -4  -6   21.45    2.16 
 -10  -4  -6   22.35    2.08 
 -10  -4  -6   22.17    2.04 
 -10  -4  -6   19.61    2.06 
 -10  -4  -6   22.19    2.00 
  -8   5   6    2.88    0.54 
  -7   5   6    3.97    0.62 
  -7   5   6    4.83    0.89 
  -7   5   6    4.30    1.43 
  -6   5   6    0.82    0.67 
  -6   5   6    1.34    0.73 
  -6   5   6    2.28    0.46 
  -6   5   6    2.23    1.02 
  -5   5   6    6.78    1.05 
  -5   5   6    6.84    1.19 
  -5   5   6    6.41    0.84 
  -5   5   6    8.33    0.85 
  -4   5   6    4.52    1.52 
  -4   5   6    3.86    0.53 
  -4   5   6    3.95    0.85 
  -3   5   6    0.62    1.41 
  -3   5   6    0.85    0.26 
  -3   5   6    0.64    0.23 
  -2   5   6   13.94    1.24 
  -2   5   6   14.71    1.82 
  -2   5   6   13.04    1.22 
  -1   5   6  145.79   13.80 
  -1   5   6  168.35   13.04 
  -1   5   6  161.11   13.07 
  -1   5   6  158.39   13.07 
  -1   5   6  160.31   13.07 
   0   5   6   20.25    1.73 
   0   5   6   20.79    1.70 
   0   5   6   19.93    1.73 
   0   5   6   16.23    2.94 
   0   5   6   20.66    2.47 
   1   5   6  407.81   33.80 
   1   5   6  419.09   33.82 
  -2  -5  -6    2.96    0.47 
   2   5   6    1.87    1.26 
   2   5   6    3.54    0.41 
   2   5   6    1.61    0.94 
  -3  -5  -6  287.75   24.71 
   3   5   6  284.90   24.64 
   3   5   6  318.14   25.26 
   3   5   6  317.48   25.62 
  -4  -5  -6   -0.20    0.36 
   4   5   6    0.32    0.66 
   4   5   6   -0.38    0.80 
  -5  -5  -6    5.27    0.79 
  -5  -5  -6    4.78    0.55 
  -5  -5  -6    6.18    0.90 
   5   5   6    3.61    1.08 
  -6  -5  -6    0.52    0.30 
  -6  -5  -6    0.58    0.20 
  -6  -5  -6    0.38    0.61 
  -6  -5  -6   -0.06    0.34 
  -6  -5  -6    0.93    0.55 
  -6  -5  -6    0.48    0.25 
   6   5   6    0.70    0.76 
  -7  -5  -6    4.75    0.97 
  -7  -5  -6    3.00    0.94 
  -7  -5  -6    5.25    0.74 
  -7  -5  -6    4.66    0.66 
  -7  -5  -6    4.48    0.84 
  -7  -5  -6    4.87    0.75 
  -7  -5  -6    4.03    0.74 
  -7  -5  -6    6.60    0.73 
  -7  -5  -6    4.74    0.67 
  -8  -5  -6    1.96    0.48 
  -8  -5  -6    2.34    0.59 
  -8  -5  -6    1.89    0.45 
  -8  -5  -6    1.82    0.47 
  -8  -5  -6    1.71    0.41 
  -8  -5  -6    1.80    0.53 
  -8  -5  -6    1.97    0.64 
  -9  -5  -6   13.36    1.29 
  -9  -5  -6   12.53    1.41 
  -9  -5  -6   13.16    1.31 
  -9  -5  -6   10.10    1.50 
  -9  -5  -6   12.41    1.32 
  -9  -5  -6   12.75    1.38 
  -9  -5  -6   14.29    1.35 
 -10  -5  -6    3.05    0.52 
 -10  -5  -6    2.89    0.68 
 -10  -5  -6    2.54    0.42 
 -10  -5  -6    2.72    0.52 
 -10  -5  -6    2.39    0.52 
 -10  -5  -6    1.73    0.43 
  10   5   6    2.82    0.72 
  -8   6   6    7.42    0.95 
  -7   6   6   20.50    2.11 
  -7   6   6   27.61    3.11 
  -6   6   6   11.23    1.53 
  -6   6   6    9.85    1.52 
  -6   6   6    8.25    1.18 
  -6   6   6    8.49    1.61 
  -5   6   6   22.89    1.99 
  -5   6   6   20.63    1.98 
  -5   6   6   20.80    2.44 
  -4   6   6   -1.02    0.64 
  -4   6   6    0.99    0.33 
  -4   6   6    0.09    0.58 
  -4   6   6    0.21    0.28 
  -3   6   6    2.52    0.43 
  -3   6   6    2.39    0.39 
  -3   6   6    1.98    1.36 
  -3   6   6    2.26    0.74 
  -2   6   6    1.39    1.72 
  -2   6   6    5.37    0.62 
  -2   6   6    5.18    0.58 
  -1   6   6    0.70    1.09 
  -1   6   6    0.29    0.23 
  -1   6   6    0.21    0.18 
   0  -6  -6   66.26    4.99 
   0   6   6   48.84    5.92 
   0   6   6   59.79    4.92 
   0   6   6   58.81    4.95 
   0   6   6   60.68    4.98 
   1   6   6    0.89    1.03 
   1   6   6    1.60    1.45 
   2   6   6  121.52   11.70 
   2   6   6  132.71   10.55 
  -3  -6  -6   -0.13    0.30 
   3   6   6   -0.28    1.01 
   3   6   6    0.14    0.76 
  -4  -6  -6   93.54    8.23 
  -4  -6  -6   99.92    8.31 
   4   6   6  107.69   10.91 
   4   6   6   97.14    8.89 
  -5  -6  -6    4.45    0.51 
  -5  -6  -6    4.08    0.72 
  -5  -6  -6    4.77    0.80 
  -5  -6  -6    4.10    0.52 
   5   6   6    4.08    1.23 
  -6  -6  -6   86.46    6.82 
  -6  -6  -6   90.85    7.12 
  -6  -6  -6   92.93    7.04 
  -6  -6  -6   78.05    6.82 
  -6  -6  -6   75.71    6.98 
  -6  -6  -6   88.83    6.92 
  -6  -6  -6   77.11    6.74 
  -6  -6  -6   77.94    6.78 
  -6  -6  -6   69.20    6.76 
   6   6   6   79.03    7.69 
  -7  -6  -6    4.21    0.94 
  -7  -6  -6    4.96    0.73 
  -7  -6  -6    4.76    0.71 
  -7  -6  -6    5.03    0.71 
  -7  -6  -6    4.80    0.76 
  -7  -6  -6    6.10    0.95 
  -7  -6  -6    5.58    0.77 
  -7  -6  -6    6.96    0.69 
  -7  -6  -6    5.33    0.83 
  -8  -6  -6   18.98    1.72 
  -8  -6  -6   17.34    1.66 
  -8  -6  -6   19.22    2.04 
  -8  -6  -6   19.01    1.69 
  -8  -6  -6   17.82    1.81 
  -8  -6  -6   14.32    2.00 
  -8  -6  -6   17.69    1.71 
  -8  -6  -6   16.52    1.77 
  -9  -6  -6    5.07    0.74 
  -9  -6  -6    6.22    1.12 
  -9  -6  -6    6.13    0.84 
  -9  -6  -6    4.80    0.71 
  -9  -6  -6    5.13    0.81 
  -9  -6  -6    6.67    0.78 
  -9  -6  -6    5.83    0.82 
  -8   7   6   13.74    1.34 
  -7   7   6    3.81    1.42 
  -7   7   6    6.71    0.99 
  -6   7   6   16.86    1.71 
  -6   7   6   21.99    2.59 
  -6   7   6   15.59    1.77 
   5  -7  -6    8.41    1.05 
  -5   7   6    8.67    1.07 
  -5   7   6    8.50    1.01 
  -5   7   6    9.79    1.23 
  -5   7   6    8.35    1.50 
  -4   7   6   15.30    1.43 
  -4   7   6   14.15    1.42 
  -4   7   6   13.24    1.92 
  -4   7   6   14.94    1.44 
  -3   7   6   36.16    3.10 
  -3   7   6   37.50    3.09 
  -3   7   6   33.24    3.47 
   2  -7  -6   33.44    2.98 
  -2   7   6   33.13    3.37 
  -2   7   6   35.30    2.95 
  -2   7   6   35.30    2.97 
   1  -7  -6   94.54    7.83 
  -1   7   6   95.60    7.80 
  -1   7   6   94.64    8.18 
  -1   7   6   91.81    7.82 
   0  -7  -6    7.22    0.85 
   0   7   6    7.85    0.72 
   0   7   6    6.53    0.77 
   0   7   6    3.32    1.53 
   2   7   6   -0.14    0.16 
   2   7   6   -1.89    1.29 
  -3  -7  -6   16.65    1.68 
  -3  -7  -6   17.98    1.73 
  -4  -7  -6    0.11    0.32 
  -4  -7  -6    0.08    0.38 
   4   7   6   -0.63    0.95 
  -5  -7  -6   94.72    7.47 
  -5  -7  -6   77.47    7.51 
  -5  -7  -6   90.55    7.69 
  -5  -7  -6  101.01    7.82 
  -5  -7  -6   82.45    7.69 
  -5  -7  -6   99.93    7.71 
  -6  -7  -6    8.99    1.27 
  -6  -7  -6    7.31    0.86 
  -6  -7  -6    8.02    0.81 
  -6  -7  -6    6.64    0.78 
  -6  -7  -6    6.07    1.11 
  -6  -7  -6    8.55    1.11 
  -6  -7  -6    7.06    0.99 
  -7  -7  -6   94.29    8.04 
  -7  -7  -6   94.96    8.18 
  -7  -7  -6  104.60    8.44 
  -7  -7  -6   95.40    8.25 
  -7  -7  -6   97.60    8.01 
  -7  -7  -6   92.73    8.08 
  -8  -7  -6    8.55    1.52 
  -8  -7  -6    9.43    1.09 
  -8  -7  -6   11.08    1.27 
  -8  -7  -6   11.28    1.08 
  -8  -7  -6    8.70    1.11 
  -8  -7  -6   12.51    1.45 
  -9  -7  -6   41.32    3.26 
  -9  -7  -6   36.46    3.28 
  -9  -7  -6   41.24    3.26 
  -9  -7  -6   37.05    3.35 
  -9  -7  -6   38.60    3.37 
   9   7   6   30.99    3.45 
  -8   8   6    0.37    0.28 
  -7   8   6   -0.11    0.40 
  -7   8   6    1.09    1.07 
  -6   8   6    0.08    1.01 
  -6   8   6    0.02    0.38 
  -6   8   6    0.11    0.50 
  -5   8   6    3.53    0.74 
  -5   8   6    4.36    1.15 
  -5   8   6    3.20    0.62 
   4  -8  -6    5.40    0.82 
  -4   8   6    6.37    0.84 
  -4   8   6    6.47    1.31 
  -4   8   6    7.52    1.16 
  -4   8   6    5.58    0.81 
  -4   8   6    6.58    0.82 
   3  -8  -6   28.44    2.57 
  -3   8   6   28.45    2.56 
  -3   8   6   29.52    2.58 
  -3   8   6   28.10    3.04 
  -3   8   6   28.62    2.54 
   2  -8  -6   86.12    7.58 
  -2   8   6   89.93    7.99 
  -2   8   6   94.33    7.56 
  -2   8   6   92.27    7.60 
   1  -8  -6   37.89    3.21 
   1  -8  -6   30.36    3.39 
  -1   8   6   40.29    3.17 
  -1   8   6   36.18    3.66 
  -1   8   6   38.67    3.22 
   0   8   6  148.02   12.20 
  -1  -8  -6   12.68    1.50 
   1   8   6   15.40    1.32 
  -2  -8  -6  111.53    9.04 
   2   8   6  104.01    8.88 
  -3  -8  -6   -0.05    0.33 
  -4  -8  -6    0.38    0.40 
  -4  -8  -6    0.18    0.35 
  -4  -8  -6    0.59    0.19 
  -4  -8  -6    0.74    0.45 
  -5  -8  -6    0.37    0.46 
  -5  -8  -6   -0.16    0.39 
  -5  -8  -6   -0.26    0.38 
  -5  -8  -6   -0.09    0.21 
  -5  -8  -6    0.33    0.38 
  -5  -8  -6    0.29    0.17 
   5   8   6    0.00    0.68 
  -6  -8  -6   14.21    1.57 
  -6  -8  -6   13.15    1.24 
  -6  -8  -6   11.48    1.40 
  -6  -8  -6   11.64    1.20 
  -6  -8  -6   11.27    1.42 
   6   8   6   12.25    1.73 
  -7  -8  -6    2.44    0.46 
  -7  -8  -6    3.64    0.48 
  -7  -8  -6    3.44    0.74 
  -7  -8  -6    2.48    0.67 
  -7  -8  -6    2.87    0.59 
   7   8   6    3.18    0.97 
  -8  -8  -6    8.51    0.93 
  -8  -8  -6    8.55    0.96 
  -8  -8  -6    7.48    1.18 
  -8  -8  -6    7.82    1.04 
  -8  -8  -6    7.76    1.13 
   8   8   6    7.28    1.24 
  -9  -8  -6    2.82    0.54 
  -9  -8  -6    2.26    0.55 
   9   8   6    1.64    0.89 
   9   8   6    2.15    0.67 
  -7   9   6    4.24    0.64 
  -6   9   6    9.21    1.17 
  -6   9   6   11.84    1.92 
  -6   9   6    9.97    1.25 
  -5   9   6    0.99    0.56 
  -5   9   6    0.46    0.92 
  -5   9   6    0.36    0.40 
  -4   9   6    2.20    0.68 
  -4   9   6    2.22    0.54 
  -4   9   6    2.59    1.06 
  -4   9   6    1.62    0.46 
   3  -9  -6   -0.27    0.42 
  -3   9   6   -0.09    0.33 
  -3   9   6    0.60    0.44 
  -3   9   6    0.44    0.34 
  -3   9   6    0.11    0.79 
  -3   9   6    0.30    0.42 
  -3   9   6    0.42    0.56 
   2  -9  -6    3.92    0.66 
   2  -9  -6    2.75    0.80 
  -2   9   6    3.71    0.89 
  -2   9   6    4.43    1.24 
  -2   9   6    2.91    0.62 
  -2   9   6    3.42    0.65 
  -2   9   6    3.91    1.16 
  -2   9   6    4.29    0.61 
  -2   9   6    3.97    0.59 
   1  -9  -6   24.23    2.33 
  -1   9   6   26.92    2.28 
  -1   9   6   25.88    2.30 
   0  -9  -6   16.85    1.90 
   0  -9  -6   16.48    2.04 
   0   9   6   17.82    1.52 
   0   9   6   18.85    1.63 
  -1  -9  -6  127.12   10.87 
  -1  -9  -6  128.72   10.98 
   1   9   6  132.92   10.76 
   1   9   6  131.92   10.69 
  -2  -9  -6   10.20    1.18 
  -2  -9  -6    9.14    1.34 
   2   9   6    9.99    0.90 
  -3  -9  -6   82.48    7.00 
  -3  -9  -6   87.64    7.19 
  -4  -9  -6    0.63    0.45 
  -4  -9  -6    1.15    0.45 
  -4  -9  -6    0.93    0.22 
  -5  -9  -6   59.72    5.26 
  -5  -9  -6   65.41    5.49 
  -5  -9  -6   61.44    5.19 
  -5  -9  -6   59.84    5.43 
  -5  -9  -6   68.18    5.44 
   5   9   6   60.77    6.22 
  -6  -9  -6    0.25    0.43 
  -6  -9  -6   -0.31    0.21 
  -6  -9  -6   -0.14    0.36 
  -6  -9  -6   -0.14    0.46 
   6   9   6   -0.68    0.68 
  -7  -9  -6   24.24    1.99 
  -7  -9  -6   22.26    2.18 
  -7  -9  -6   19.57    2.18 
  -7  -9  -6   26.26    2.22 
   7   9   6   18.98    2.35 
  -8  -9  -6    1.22    0.48 
  -8  -9  -6    0.34    0.42 
   8   9   6    1.55    0.68 
  -7  10   6    8.94    0.96 
  -6  10   6    1.91    0.56 
  -6  10   6    1.25    0.46 
  -6  10   6    1.95    0.52 
  -5  10   6   19.90    2.58 
  -5  10   6   16.28    1.69 
  -5  10   6   14.93    1.82 
  -5  10   6   18.81    1.74 
  -4  10   6   10.62    1.35 
  -4  10   6   15.37    1.66 
  -4  10   6   14.35    1.48 
  -3  10   6   27.01    2.68 
  -3  10   6   31.12    2.70 
  -3  10   6   32.58    3.46 
  -3  10   6   32.22    2.78 
  -3  10   6   27.47    2.88 
  -2  10   6   14.84    2.41 
  -2  10   6   18.54    1.81 
  -2  10   6   16.48    1.64 
  -2  10   6   15.86    1.63 
  -2  10   6   19.38    1.99 
   1 -10  -6   10.14    1.29 
   1 -10  -6    9.95    1.36 
  -1  10   6    7.89    1.41 
  -1  10   6    8.61    1.00 
  -1  10   6   10.17    1.05 
  -1  10   6   10.46    1.26 
   0 -10  -6    3.84    0.87 
   0 -10  -6    2.65    0.69 
   0  10   6    4.78    0.46 
   0  10   6    5.44    0.65 
   0  10   6    5.10    0.78 
  -1 -10  -6    0.31    0.43 
  -1 -10  -6   -0.11    0.50 
   1  10   6    0.29    0.26 
   1  10   6    0.42    0.19 
  -2 -10  -6   16.51    1.66 
  -2 -10  -6   12.15    1.67 
  -2 -10  -6   14.21    1.51 
   2  10   6   16.74    1.35 
  -3 -10  -6    1.24    0.25 
  -3 -10  -6    1.42    0.43 
  -3 -10  -6    1.25    0.50 
   3  10   6    1.45    0.26 
  -4 -10  -6   51.19    4.45 
  -4 -10  -6   55.67    4.71 
  -4 -10  -6   53.74    4.63 
  -5 -10  -6   -0.07    0.17 
  -5 -10  -6   -0.11    0.33 
  -5 -10  -6   -0.05    0.41 
  -5 -10  -6    0.21    0.22 
  -6 -10  -6   52.12    4.03 
  -6 -10  -6   49.46    3.90 
  -6 -10  -6   47.83    4.05 
  -6 -10  -6   40.13    4.00 
   6  10   6   36.20    4.15 
  -7 -10  -6    1.16    0.47 
  -7 -10  -6    1.19    0.51 
  -7 -10  -6    2.21    0.45 
   7  10   6    1.32    0.69 
  -6  11   6    2.14    0.50 
  -6  11   6    2.07    0.44 
   5 -11  -6    1.61    0.53 
  -5  11   6    2.30    0.64 
  -5  11   6    1.33    0.43 
  -5  11   6    1.37    0.48 
   4 -11  -6   19.76    2.01 
  -4  11   6   20.50    1.96 
  -4  11   6   23.80    2.71 
  -4  11   6   18.08    1.88 
  -4  11   6   19.31    2.10 
   3 -11  -6   25.41    2.46 
  -3  11   6   27.38    2.54 
  -3  11   6   24.22    3.14 
  -3  11   6   22.36    2.27 
  -3  11   6   25.03    2.38 
   2 -11  -6   33.76    3.19 
  -2  11   6   38.53    3.17 
  -2  11   6   32.16    3.22 
  -2  11   6   31.36    2.98 
   1 -11  -6   65.19    5.58 
  -1  11   6   68.47    5.40 
  -1  11   6   62.18    5.48 
  -1  11   6   57.36    5.51 
   0 -11  -6   15.98    1.91 
   0 -11  -6   20.53    2.04 
   0  11   6   19.30    2.08 
   0  11   6   21.53    1.80 
  -1 -11  -6   28.50    2.88 
  -1 -11  -6   30.24    2.79 
   1  11   6   31.64    2.56 
  -2 -11  -6    1.44    0.61 
  -2 -11  -6    0.65    0.44 
   2  11   6    1.97    0.29 
  -3 -11  -6    0.96    0.44 
  -3 -11  -6    1.27    0.24 
  -3 -11  -6    0.92    0.44 
   3  11   6    1.83    0.28 
  -4 -11  -6   -0.24    0.31 
  -4 -11  -6   -0.04    0.18 
  -4 -11  -6   -0.19    0.36 
   4  11   6   -0.05    0.19 
  -5 -11  -6    3.83    0.43 
  -5 -11  -6    6.12    0.85 
  -5 -11  -6    3.17    0.58 
  -5 -11  -6    5.02    0.70 
   5  11   6    4.71    0.49 
  -6 -11  -6   -0.01    0.30 
  -6 -11  -6   -0.10    0.33 
  -6 -11  -6   -0.07    0.21 
  -7 -11  -6    6.33    0.84 
  -5  12   6   -0.18    0.44 
  -5  12   6   -0.16    0.31 
   4 -12  -6    0.23    0.41 
  -4  12   6    0.40    0.43 
  -4  12   6    0.81    0.54 
   3 -12  -6    2.31    0.61 
  -3  12   6    2.63    0.74 
  -3  12   6    2.18    0.47 
  -3  12   6    2.54    0.63 
   2 -12  -6    5.87    0.91 
  -2  12   6    5.19    0.74 
  -2  12   6    5.91    0.89 
   1 -12  -6   14.57    1.68 
  -1  12   6   17.18    1.81 
   0 -12  -6   28.39    2.70 
  -1 -12  -6    9.66    1.19 
  -1 -12  -6   10.55    1.26 
  -2 -12  -6   40.21    3.15 
  -2 -12  -6   30.59    3.16 
   2  12   6   35.00    2.95 
  -3 -12  -6    2.87    0.54 
  -3 -12  -6    2.98    0.37 
   3  12   6    2.93    0.37 
  -4 -12  -6   24.95    2.19 
  -4 -12  -6   22.03    2.01 
   4  12   6   24.20    2.02 
  -5 -12  -6   -0.27    0.31 
   5  12   6   -0.24    0.17 
  -6 -12  -6    5.81    0.77 
  -3  13   6    2.48    0.54 
   2 -13  -6    1.91    0.48 
  -2  13   6    0.87    0.52 
   1 -13  -6   -0.15    0.42 
   0 -13  -6    0.41    0.45 
  -1 -13  -6    8.78    1.04 
  -2 -13  -6    4.39    0.45 
  -2 -13  -6    3.02    0.61 
  -3 -13  -6   31.06    2.62 
  -3 -13  -6   31.32    2.72 
  -4 -13  -6    0.86    0.29 
   3  12  -7    0.11    0.25 
   2  12  -7   14.77    1.38 
   1  12  -7    2.07    0.40 
   0  12  -7   15.35    1.41 
  -1  12  -7    3.39    0.52 
   5  11  -7   14.81    1.41 
   5  11  -7   16.17    1.47 
   4  11  -7    0.22    0.14 
   4  11  -7   -0.30    0.37 
   4  11  -7    0.19    0.30 
  -4 -11   7    0.29    0.22 
  -4 -11   7    0.15    0.09 
   3  11  -7    1.06    0.47 
  -3 -11   7    0.65    0.30 
  -3 -11   7    0.67    0.16 
   2  11  -7   -0.01    0.39 
   1  11  -7    1.58    0.48 
   0  11  -7    0.22    0.35 
  -1  11  -7    0.13    0.31 
  -2  11  -7    1.43    0.39 
  -2  11  -7    1.75    0.51 
  -3  11  -7    0.84    0.44 
  -3  11  -7    1.25    0.47 
  -4  11  -7    3.81    0.51 
  -4  11  -7    2.71    0.52 
   6  10  -7   15.01    1.59 
   6  10  -7   18.21    1.56 
   5  10  -7   -0.14    0.38 
   5  10  -7   -0.67    0.47 
   5  10  -7    0.13    0.22 
  -5 -10   7    0.03    0.26 
   4  10  -7   22.34    2.27 
   4  10  -7   22.83    2.57 
   4  10  -7   25.10    2.40 
  -4 -10   7   29.34    2.21 
  -4 -10   7   29.60    2.38 
   3  10  -7    0.24    0.65 
   3  10  -7    0.47    0.25 
   3  10  -7   -0.17    0.43 
  -3 -10   7    0.42    0.17 
  -3 -10   7    0.52    0.35 
   2  10  -7   25.65    2.14 
   2  10  -7   25.71    2.50 
   2  10  -7   24.51    2.38 
  -2 -10   7   25.01    2.29 
   1  10  -7    0.76    0.55 
   0  10  -7   10.34    1.24 
  -1  10  -7    1.58    0.60 
  -1  10  -7    1.19    0.47 
  -2  10  -7    1.63    0.47 
  -2  10  -7    0.81    0.58 
  -3  10  -7   -0.08    0.33 
  -3  10  -7   -0.54    0.92 
  -3  10  -7   -0.61    0.45 
  -3  10  -7   -0.54    0.49 
  -4  10  -7    0.77    0.49 
  -4  10  -7    1.25    0.57 
  -5  10  -7    2.74    0.49 
  -5  10  -7    2.57    0.54 
   7   9  -7    3.89    0.64 
   7   9  -7    3.77    0.65 
   6   9  -7    0.31    0.52 
   6   9  -7   -0.11    0.58 
  -6  -9   7   -0.02    0.27 
   5   9  -7    4.57    0.99 
   5   9  -7    5.36    0.74 
   5   9  -7    3.90    1.04 
  -5  -9   7    6.82    0.56 
  -5  -9   7    6.97    0.83 
   4   9  -7   -0.22    0.27 
   4   9  -7    0.19    0.62 
   4   9  -7   -1.12    0.73 
  -4  -9   7   -0.06    0.14 
  -4  -9   7    0.04    0.34 
   3   9  -7   33.13    3.51 
   3   9  -7   29.61    3.68 
   3   9  -7   40.33    3.34 
  -3  -9   7   41.88    3.27 
  -3  -9   7   44.86    3.45 
   2   9  -7    0.45    0.73 
   2   9  -7    1.08    0.33 
   2   9  -7    1.64    0.58 
  -2  -9   7    2.11    0.48 
   1   9  -7   46.71    4.02 
   1   9  -7   45.61    3.80 
   1   9  -7   44.65    4.17 
   0   9  -7    3.74    0.80 
   0   9  -7    3.30    0.69 
  -1   9  -7   29.57    2.89 
  -1   9  -7   32.31    2.88 
  -2   9  -7    4.52    1.57 
  -2   9  -7    4.48    0.80 
  -2   9  -7    3.28    0.66 
  -2   9  -7    4.32    0.74 
  -3   9  -7   10.57    1.28 
  -3   9  -7    6.37    1.70 
  -3   9  -7    8.37    1.20 
  -3   9  -7    8.30    1.05 
  -4   9  -7    3.65    0.73 
  -4   9  -7    3.49    1.24 
  -4   9  -7    3.02    0.65 
  -4   9  -7    3.12    0.60 
  -5   9  -7    0.80    0.46 
  -5   9  -7   -0.12    0.46 
  -6   9  -7    0.43    0.36 
  -6   9  -7    0.21    0.36 
   8   8  -7   16.63    1.58 
   7   8  -7    5.48    0.96 
  -7  -8   7    6.78    0.75 
   6   8  -7   17.98    2.04 
  -6  -8   7   19.19    1.77 
   5   8  -7    0.75    0.75 
   5   8  -7   -0.06    0.88 
  -5  -8   7    0.04    0.34 
  -5  -8   7    0.13    0.12 
   4   8  -7    1.20    0.85 
   4   8  -7   -0.05    0.81 
  -4  -8   7    0.63    0.19 
  -4  -8   7    0.70    0.42 
   3   8  -7   -0.58    0.25 
   3   8  -7   -0.32    0.80 
   3   8  -7    0.43    0.76 
  -3  -8   7   -0.24    0.15 
  -3  -8   7   -0.18    0.81 
  -3  -8   7    0.35    0.31 
   2   8  -7   17.54    1.54 
   2   8  -7   12.70    2.02 
  -2  -8   7   17.11    1.57 
  -2  -8   7   13.29    2.04 
  -2  -8   7   18.10    1.61 
   1   8  -7    0.61    0.68 
   1   8  -7    0.21    0.26 
   1   8  -7    0.73    0.54 
  -1  -8   7    0.45    0.32 
  -1  -8   7   -0.24    0.86 
   0   8  -7    6.62    1.01 
   0   8  -7    6.88    1.02 
   0   8  -7    7.39    1.15 
   0   8  -7    6.69    0.66 
   0  -8   7    8.54    0.83 
   0  -8   7    7.50    1.45 
  -1   8  -7    2.46    0.65 
  -1   8  -7    3.58    0.72 
   1  -8   7    6.06    1.29 
   1  -8   7    4.20    0.54 
  -2   8  -7   10.84    1.23 
  -2   8  -7   10.96    1.37 
  -2   8  -7   10.62    1.32 
  -2   8  -7    8.31    1.83 
  -2   8  -7   12.23    1.18 
   2  -8   7    7.57    1.57 
   2  -8   7    9.73    1.06 
  -3   8  -7   12.65    1.50 
  -3   8  -7   12.70    1.38 
  -3   8  -7   10.56    1.31 
  -3   8  -7   12.47    2.08 
  -4   8  -7   12.82    2.17 
  -4   8  -7   20.10    1.81 
  -4   8  -7   17.18    1.67 
  -4   8  -7   13.78    1.66 
  -5   8  -7   13.63    2.23 
  -5   8  -7   14.09    1.55 
  -6   8  -7    6.75    0.98 
  -7   8  -7    6.60    0.72 
   8   7  -7    3.12    0.85 
  -8  -7   7    4.05    0.76 
  -8  -7   7    5.87    0.61 
   7   7  -7   27.29    2.93 
  -7  -7   7   26.88    2.64 
  -7  -7   7   30.69    2.56 
   6   7  -7    3.39    0.87 
   6   7  -7    2.24    1.08 
  -6  -7   7    2.56    0.68 
  -6  -7   7    3.96    0.65 
   5   7  -7   46.04    4.84 
   5   7  -7   59.45    4.83 
  -5  -7   7   52.38    4.53 
  -5  -7   7   51.13    4.31 
   4   7  -7    0.51    0.78 
   4   7  -7   -0.46    0.85 
  -4  -7   7   -0.28    0.50 
  -4  -7   7    0.36    0.18 
  -4  -7   7   -0.20    0.84 
  -4  -7   7    0.49    0.28 
  -4  -7   7    0.35    0.38 
   3   7  -7   46.58    3.89 
  -3  -7   7   38.53    3.40 
  -3  -7   7   40.29    3.48 
  -3  -7   7   36.71    3.31 
   2   7  -7    0.19    0.24 
  -2  -7   7   -0.75    0.84 
  -2  -7   7    0.28    0.26 
  -2  -7   7    0.29    0.29 
   1   7  -7   21.90    1.96 
  -1  -7   7   17.77    2.59 
  -1  -7   7   25.36    2.02 
   0   7  -7    0.12    0.17 
   0  -7   7    0.08    0.24 
   0  -7   7   -0.10    0.86 
  -1   7  -7   -0.41    0.88 
   1  -7   7    0.71    0.28 
   1  -7   7    0.35    0.92 
  -2   7  -7    0.78    0.37 
  -2   7  -7    0.14    0.42 
   2  -7   7    0.99    0.31 
   2  -7   7    1.23    0.98 
  -3   7  -7    8.74    1.10 
  -3   7  -7    9.50    1.28 
  -3   7  -7    9.64    1.09 
   3  -7   7    8.17    1.48 
  -4   7  -7   13.55    1.28 
  -4   7  -7    9.82    1.35 
  -4   7  -7    8.92    1.22 
   4  -7   7   13.76    1.91 
  -5   7  -7   32.92    2.94 
  -5   7  -7   31.18    2.95 
  -6   7  -7   24.14    2.49 
  -6   7  -7   17.51    1.92 
  -7   7  -7   16.56    1.55 
   9   6  -7    0.23    0.47 
   8   6  -7    0.64    1.17 
   8   6  -7    1.72    0.79 
  -8  -6   7    1.29    0.70 
  -8  -6   7    0.76    0.33 
  -8  -6   7    0.65    0.44 
  -8  -6   7    1.92    0.52 
  -8  -6   7    0.50    0.30 
   7   6  -7    0.83    0.93 
  -7  -6   7    0.77    0.36 
  -7  -6   7    1.86    0.46 
  -7  -6   7    0.93    0.73 
  -7  -6   7    1.32    0.55 
   6   6  -7   18.26    2.30 
  -6  -6   7   17.91    2.23 
  -6  -6   7   19.75    1.94 
  -6  -6   7   21.34    1.91 
  -6  -6   7   19.58    1.81 
   5   6  -7    4.43    0.98 
   5   6  -7    3.39    1.17 
  -5  -6   7    5.20    0.79 
  -5  -6   7    5.68    0.65 
  -5  -6   7    3.49    0.77 
  -5  -6   7    4.69    0.47 
  -5  -6   7    4.80    1.21 
  -4  -6   7  113.30    8.88 
  -4  -6   7  111.01    8.98 
  -4  -6   7   97.56    8.80 
  -3  -6   7   -0.84    0.85 
  -3  -6   7    0.06    0.24 
  -3  -6   7    0.02    0.28 
  -2  -6   7  118.74    9.84 
  -1  -6   7    0.54    0.85 
  -1  -6   7    1.21    0.32 
   0  -6   7   71.68    5.51 
   0  -6   7   58.34    5.89 
  -1   6  -7    7.54    0.83 
   1  -6   7    5.86    1.22 
   1  -6   7    6.84    0.72 
  -2   6  -7   40.91    3.22 
   2  -6   7   33.93    3.64 
   2  -6   7   35.10    3.14 
  -3   6  -7    8.91    1.00 
   3  -6   7    7.31    1.46 
  -4   6  -7    0.39    0.47 
  -4   6  -7    0.12    0.45 
  -4   6  -7    0.59    0.39 
   4  -6   7    0.13    0.90 
  -5   6  -7    0.75    0.47 
  -5   6  -7    0.16    0.50 
   5  -6   7   -0.64    1.29 
  -6   6  -7    3.67    0.79 
  -6   6  -7    2.54    0.63 
  -7   6  -7    6.67    0.88 
  -8   6  -7    1.42    0.29 
   9   5  -7   12.73    1.62 
  -9  -5   7   14.76    1.53 
  -9  -5   7   15.43    1.36 
  -9  -5   7   14.50    1.42 
  -9  -5   7   14.82    1.70 
  -9  -5   7   14.74    1.40 
  -9  -5   7   15.56    1.53 
   8   5  -7   14.29    1.93 
  -8  -5   7   15.41    1.87 
  -8  -5   7   14.44    1.68 
  -8  -5   7   14.98    1.50 
  -8  -5   7   16.94    1.67 
  -8  -5   7   16.59    1.52 
  -8  -5   7   18.15    1.66 
  -8  -5   7   14.62    1.58 
   7   5  -7   10.64    1.52 
  -7  -5   7    9.87    1.01 
  -7  -5   7    8.80    1.12 
  -7  -5   7    7.65    1.04 
  -7  -5   7    9.81    1.20 
  -7  -5   7    9.68    1.41 
   6   5  -7    2.65    1.09 
  -6  -5   7    2.82    0.86 
  -6  -5   7    2.78    0.47 
  -6  -5   7    2.63    0.48 
  -6  -5   7    3.85    0.69 
  -6  -5   7    3.23    0.62 
  -5  -5   7    0.83    0.38 
  -5  -5   7    0.90    0.30 
  -5  -5   7   -0.15    0.65 
  -5  -5   7    1.20    0.17 
  -4  -5   7    0.33    0.23 
  -4  -5   7   -0.07    1.38 
  -4  -5   7   -0.14    0.32 
  -2  -5   7    0.43    0.24 
  -2  -5   7   -0.90    0.84 
  -1  -5   7   25.43    1.97 
  -1  -5   7   16.46    2.48 
   0  -5   7    7.85    1.30 
   0  -5   7    6.90    0.73 
  -1   5  -7   96.12    7.51 
   1  -5   7   85.88    7.80 
   1  -5   7   88.04    7.45 
  -2   5  -7   21.22    1.89 
   2  -5   7   19.94    2.33 
  -3   5  -7   98.35    7.91 
  -3   5  -7   94.58    8.18 
   3  -5   7   90.64    8.22 
  -4   5  -7   32.04    2.93 
  -4   5  -7   34.03    3.31 
   4  -5   7   34.06    3.41 
  -5   5  -7   53.89    4.21 
  -5   5  -7   44.50    4.26 
  -5   5  -7   43.14    3.93 
   5  -5   7   40.74    4.32 
  -6   5  -7    3.60    0.67 
  -6   5  -7    7.97    1.29 
  -7   5  -7    1.31    0.45 
  -7   5  -7    2.42    0.89 
  -8   5  -7    0.35    0.28 
  -9  -4   7   11.34    1.16 
  -9  -4   7   10.03    0.99 
  -9  -4   7    9.08    1.23 
  -9  -4   7    7.82    1.23 
  -9  -4   7    9.72    1.03 
  -9  -4   7   11.10    1.45 
  -9  -4   7    8.71    1.09 
   8   4  -7   40.23    3.83 
  -8  -4   7   41.64    3.83 
  -8  -4   7   38.73    3.49 
  -8  -4   7   40.30    3.64 
  -8  -4   7   43.52    3.45 
  -8  -4   7   42.42    3.53 
  -8  -4   7   37.02    3.56 
  -8  -4   7   37.83    3.49 
  -8  -4   7   39.90    3.52 
   7   4  -7   16.59    1.91 
  -7  -4   7   17.63    1.59 
  -7  -4   7   15.74    1.48 
  -7  -4   7   14.11    1.40 
  -7  -4   7   13.85    1.50 
  -7  -4   7   13.53    1.60 
  -7  -4   7   15.88    1.78 
  -7  -4   7   13.85    1.48 
  -7  -4   7   14.72    1.51 
   6   4  -7  137.99   10.71 
  -6  -4   7  117.49   10.42 
  -6  -4   7  124.79   10.41 
  -6  -4   7  119.83   10.36 
  -6  -4   7  120.68   10.42 
  -6  -4   7  119.26   10.37 
  -6  -4   7  130.11   10.65 
  -6  -4   7  133.91   10.44 
  -6  -4   7  126.93   10.33 
  -6  -4   7  123.35   10.43 
  -5  -4   7   13.89    1.18 
  -5  -4   7   11.39    1.26 
  -5  -4   7   11.07    1.01 
  -4  -4   7  133.77   11.04 
  -3  -4   7   -0.72    1.08 
  -3  -4   7    0.69    0.24 
   2   4  -7   51.56    4.59 
  -2  -4   7   55.77    4.51 
   1   4  -7    0.33    0.35 
  -1  -4   7    0.27    0.21 
  -1  -4   7   -0.82    0.74 
   0   4  -7    0.03    0.33 
   0  -4   7    0.18    0.18 
   0  -4   7   -0.32    0.71 
  -1   4  -7    0.55    0.26 
   1  -4   7    0.50    0.66 
   1  -4   7    0.35    0.18 
  -2   4  -7   47.82    4.39 
  -2   4  -7   51.70    4.18 
   2  -4   7   48.11    4.49 
  -3   4  -7   27.53    2.68 
  -3   4  -7   25.93    2.36 
   3  -4   7   26.93    2.76 
  -4   4  -7  145.59   11.92 
  -4   4  -7  139.61   11.69 
   4  -4   7  137.58   11.97 
  -5   4  -7   40.59    3.83 
   5  -4   7   39.50    3.90 
  -6   4  -7   31.48    3.01 
  -6   4  -7   27.23    2.58 
   6  -4   7   28.80    3.03 
  -7   4  -7   12.01    1.31 
  -7   4  -7   17.02    1.90 
  -8   4  -7    3.74    0.54 
 -10  -3   7    0.40    0.24 
 -10  -3   7    0.37    0.38 
 -10  -3   7    0.40    0.32 
  -9  -3   7    1.20    0.70 
  -9  -3   7    0.58    0.47 
  -9  -3   7    0.45    0.33 
  -9  -3   7    0.43    0.30 
  -9  -3   7    1.05    0.42 
  -9  -3   7    0.37    0.54 
  -9  -3   7    0.05    0.53 
  -8  -3   7   10.81    1.29 
  -8  -3   7    7.69    1.19 
  -8  -3   7    9.13    1.09 
  -8  -3   7   11.12    1.15 
  -8  -3   7    9.45    1.12 
  -8  -3   7   10.26    1.40 
  -8  -3   7    9.10    1.01 
   7   3  -7   20.62    3.13 
  -7  -3   7   26.76    2.39 
  -7  -3   7   29.59    2.68 
  -7  -3   7   25.88    2.31 
  -7  -3   7   27.08    2.47 
  -7  -3   7   25.59    2.42 
  -7  -3   7   26.07    2.39 
  -7  -3   7   26.40    2.54 
  -6  -3   7   30.84    3.04 
  -6  -3   7   30.06    3.12 
  -6  -3   7   34.44    3.00 
  -6  -3   7   39.66    3.04 
  -6  -3   7   37.52    3.41 
  -6  -3   7   35.32    3.24 
  -6  -3   7   35.44    3.07 
  -5  -3   7  119.67    9.24 
  -5  -3   7  105.85    9.49 
  -5  -3   7  108.65    9.27 
  -4  -3   7   20.51    1.85 
  -4  -3   7   21.72    2.14 
  -3  -3   7  103.28    7.51 
  -3  -3   7   76.92    7.81 
   2   3  -7    0.55    0.37 
  -2  -3   7   -0.09    0.90 
  -2  -3   7    0.29    0.20 
   1   3  -7   82.04    6.36 
  -1  -3   7   68.61    6.56 
   0   3  -7    3.04    0.59 
   0  -3   7    5.32    0.96 
   0  -3   7    3.89    0.46 
  -1   3  -7   24.09    2.14 
  -1   3  -7   23.71    2.23 
  -1   3  -7   24.12    2.39 
   1  -3   7   24.62    2.08 
   1  -3   7   27.75    2.54 
  -2   3  -7    4.84    0.79 
  -2   3  -7    3.11    0.49 
   2  -3   7    4.75    0.93 
  -3   3  -7    0.20    0.53 
  -3   3  -7    0.07    0.26 
   3  -3   7    0.49    0.68 
  -4   3  -7    1.49    0.68 
   4  -3   7    2.29    0.85 
  -5   3  -7    2.96    0.89 
   5  -3   7    2.98    0.97 
  -6   3  -7   18.63    2.14 
  -6   3  -7   16.39    1.74 
  -6   3  -7   14.15    1.99 
   6  -3   7   15.41    2.14 
  -7   3  -7   11.53    1.25 
  -7   3  -7   14.60    1.69 
  -8   3  -7   17.09    1.73 
  -8   3  -7   12.93    1.36 
  10   2  -7    1.92    1.47 
 -10  -2   7    4.27    1.00 
 -10  -2   7    6.03    0.83 
 -10  -2   7    4.72    0.68 
 -10  -2   7    5.16    0.77 
 -10  -2   7    6.11    0.76 
  -9  -2   7   10.74    1.11 
  -9  -2   7    8.19    1.25 
  -9  -2   7    7.20    1.18 
  -9  -2   7    9.96    1.15 
  -9  -2   7   12.13    1.22 
  -9  -2   7   10.09    1.04 
  -9  -2   7   10.66    1.47 
  -8  -2   7   11.13    1.42 
  -8  -2   7   11.92    1.15 
  -8  -2   7    8.93    1.17 
  -8  -2   7   10.96    1.53 
  -8  -2   7    8.15    1.29 
  -8  -2   7    8.36    1.16 
  -8  -2   7   10.40    1.04 
  -7  -2   7   -0.18    0.84 
  -7  -2   7    0.26    0.52 
  -7  -2   7    0.34    0.28 
  -7  -2   7    0.21    0.22 
  -7  -2   7    0.54    0.40 
  -7  -2   7   -0.33    0.50 
  -7  -2   7    0.48    0.37 
  -7  -2   7    0.14    0.37 
  -6  -2   7   -0.40    0.67 
  -6  -2   7    0.28    0.31 
  -6  -2   7    0.68    0.55 
  -6  -2   7    0.90    0.37 
  -6  -2   7    0.16    0.34 
  -6  -2   7    0.87    0.36 
  -5  -2   7    3.21    1.17 
  -5  -2   7    3.08    0.85 
  -5  -2   7    3.37    0.49 
  -4  -2   7    7.88    0.75 
  -4  -2   7    8.13    1.20 
  -4  -2   7    8.65    1.58 
  -4  -2   7    8.30    0.82 
   3   2  -7    0.94    0.55 
  -3  -2   7    0.68    0.54 
  -3  -2   7    0.51    0.19 
  -3  -2   7    0.69    0.71 
  -3  -2   7    0.13    0.15 
   2   2  -7   40.92    3.48 
  -2  -2   7   35.70    3.93 
  -2  -2   7   42.19    3.40 
  -2  -2   7   42.62    3.63 
   1   2  -7    0.74    0.36 
  -1  -2   7    0.75    0.63 
  -1  -2   7    0.72    0.69 
  -1  -2   7    0.63    0.19 
   0  -2   7  227.08   18.09 
   0  -2   7  210.16   17.88 
  -1   2  -7    1.55    0.53 
  -1   2  -7    1.08    0.41 
   1  -2   7    1.72    0.65 
   1  -2   7    1.17    0.22 
  -2   2  -7  446.48   35.19 
  -2   2  -7  410.67   35.23 
   2  -2   7  430.37   35.30 
  -3   2  -7   36.54    3.39 
  -4   2  -7  162.21   13.62 
  -5   2  -7   17.38    2.17 
  -6   2  -7    0.49    0.76 
  -6   2  -7   -0.23    0.74 
  -7   2  -7    1.33    0.71 
  -7   2  -7    1.23    0.87 
  -7   2  -7    0.47    0.51 
  -7   2  -7    0.71    0.38 
  -8   2  -7    8.01    1.01 
  -8   2  -7    5.31    0.90 
  -8   2  -7    6.52    1.12 
  -9   2  -7    2.90    0.53 
  -9   2  -7    3.24    0.61 
  -9   2  -7    3.76    0.74 
  10   1  -7    5.52    2.06 
 -10  -1   7    9.24    1.18 
 -10  -1   7    8.63    1.39 
 -10  -1   7   11.50    1.06 
 -10  -1   7    8.13    1.03 
 -10  -1   7    8.37    0.95 
  -9  -1   7    8.62    1.18 
  -9  -1   7    9.80    1.00 
  -9  -1   7   10.47    1.43 
  -9  -1   7   10.11    1.11 
  -9  -1   7    9.05    1.22 
  -9  -1   7    7.68    1.23 
  -9  -1   7    7.71    1.07 
  -8  -1   7   27.05    2.71 
  -8  -1   7   28.96    2.57 
  -8  -1   7   31.81    2.84 
  -8  -1   7   28.46    2.54 
  -8  -1   7   24.58    2.49 
  -7  -1   7   34.19    3.20 
  -7  -1   7   29.50    3.05 
  -7  -1   7   28.90    2.96 
  -7  -1   7   38.76    2.95 
  -7  -1   7   37.38    3.19 
  -7  -1   7   28.14    2.96 
  -7  -1   7   34.27    2.96 
  -6  -1   7   37.79    3.43 
  -6  -1   7   41.46    3.75 
  -6  -1   7   42.74    3.43 
  -6  -1   7   35.30    3.37 
  -5  -1   7   37.38    3.11 
  -5  -1   7   36.13    3.42 
  -5  -1   7   34.45    3.81 
  -4  -1   7    8.64    0.87 
  -4  -1   7    9.70    1.72 
  -4  -1   7    9.48    1.29 
  -4  -1   7    8.58    0.80 
   3   1  -7   58.65    5.37 
  -3  -1   7   65.56    5.31 
  -3  -1   7   65.94    5.33 
  -3  -1   7   64.99    5.33 
  -3  -1   7   66.91    5.61 
  -3  -1   7   63.56    5.84 
   2   1  -7   -0.19    0.26 
  -2  -1   7   -0.22    0.13 
  -2  -1   7   -0.34    0.67 
  -2  -1   7   -0.28    0.14 
  -2  -1   7   -0.10    0.13 
  -2  -1   7    0.04    0.55 
   1   1  -7    0.34    0.30 
  -1  -1   7    0.68    0.66 
  -1  -1   7    0.22    0.15 
  -1  -1   7    0.65    0.21 
  -1  -1   7    0.70    0.69 
   0   1  -7    0.05    0.46 
   0   1  -7    0.20    0.31 
   0  -1   7    0.31    0.56 
   0  -1   7    0.21    0.14 
   0  -1   7   -0.14    0.53 
  -1   1  -7   94.48    9.31 
  -1   1  -7  120.61    9.36 
   1  -1   7  109.44    9.51 
   1  -1   7  124.46    9.43 
  -2   1  -7   22.68    2.32 
  -2   1  -7   24.06    2.15 
  -3   1  -7  303.52   25.09 
  -4   1  -7   43.98    4.15 
  -5   1  -7   94.04    8.24 
  -6   1  -7   22.81    2.73 
   6  -1   7   21.50    2.14 
  -7   1  -7   10.06    1.14 
  -7   1  -7    7.63    1.00 
  -7   1  -7    7.64    1.53 
  -7   1  -7    8.70    1.19 
  -7   1  -7    9.48    1.30 
  -8   1  -7    3.70    0.73 
  -8   1  -7    2.71    0.78 
  -8   1  -7    4.44    0.84 
  -9   1  -7    0.37    0.43 
  -9   1  -7   -0.44    0.44 
  -9   1  -7    0.27    0.30 
 -10   0   7    0.42    0.30 
 -10   0   7    0.04    0.40 
 -10   0   7    0.32    0.29 
 -10   0   7    0.32    0.55 
  -9   0   7   10.13    1.46 
  -9   0   7    8.84    1.15 
  -9   0   7    9.04    1.31 
  -9   0   7    9.50    1.34 
  -9   0   7   12.60    1.28 
  -8   0   7   13.38    1.49 
  -8   0   7   11.16    1.26 
  -8   0   7    9.08    1.38 
  -8   0   7   10.11    1.26 
  -8   0   7   11.37    1.18 
  -8   0   7    9.85    1.45 
  -7   0   7   37.55    3.61 
  -7   0   7   31.16    3.48 
  -7   0   7   40.71    3.44 
  -7   0   7   40.34    3.24 
  -7   0   7   37.44    3.24 
  -7   0   7   31.65    3.16 
  -7   0   7   35.07    3.24 
  -7   0   7   41.12    3.44 
  -6   0   7   92.28    7.91 
  -6   0   7   97.34    7.99 
  -6   0   7   93.20    8.19 
  -6   0   7   94.93    7.89 
  -5   0   7   30.50    2.86 
  -5   0   7   32.18    3.61 
  -5   0   7   37.02    3.24 
  -4   0   7   76.37    6.53 
  -4   0   7   72.87    6.88 
  -4   0   7   76.01    6.20 
  -4   0   7   75.54    6.26 
   3   0  -7   21.95    2.10 
  -3   0   7   22.46    2.00 
  -3   0   7   28.14    2.47 
  -3   0   7   23.28    1.96 
  -3   0   7   21.73    2.00 
  -3   0   7   24.72    2.79 
   2   0  -7   81.60    6.88 
  -2   0   7   81.36    6.83 
  -2   0   7   87.27    6.79 
  -2   0   7   73.85    7.35 
  -2   0   7   87.66    7.23 
  -2   0   7   83.00    6.80 
   1   0  -7    4.27    0.55 
  -1   0   7    3.49    1.02 
  -1   0   7    3.93    1.05 
  -1   0   7    3.95    0.43 
  -1   0   7    4.24    0.45 
  -1   0   7    4.47    0.43 
   0   0  -7   63.13    5.30 
   0   0   7   65.50    5.56 
   0   0   7   64.15    5.23 
   0   0   7   62.28    5.59 
   0   0   7   62.04    5.29 
  -1   0  -7   -0.05    0.31 
  -1   0  -7   -0.13    0.48 
   1   0   7    0.11    0.78 
   1   0   7   -0.24    0.76 
  -2   0  -7    4.27    0.82 
  -2   0  -7    3.48    0.63 
   2   0   7    3.39    1.04 
  -3   0  -7    1.11    0.39 
  -3   0  -7    0.72    0.64 
   3   0   7    0.43    0.55 
  -4   0  -7   15.01    1.97 
   4   0   7   17.47    1.94 
  -5   0  -7   17.07    2.11 
   5   0   7   16.35    1.57 
   5   0   7   16.17    2.21 
  -6   0  -7   61.17    5.70 
  -7   0  -7   20.25    2.17 
  -7   0  -7   21.29    2.05 
  -7   0  -7   22.12    2.22 
  -7   0  -7   21.12    2.86 
  -8   0  -7   36.27    3.40 
  -8   0  -7   31.96    3.22 
  -8   0  -7   36.80    3.43 
  -8   0  -7   42.20    3.30 
  -9   0  -7   14.69    1.60 
  -9   0  -7   12.86    1.37 
  -9   0  -7   14.12    1.44 
  -9   0  -7   13.53    1.51 
 -10   0  -7   17.96    1.45 
 -10   0  -7   13.36    1.44 
 -10   0  -7   12.81    1.51 
 -10   1   7    3.59    0.52 
 -10   1   7    3.53    0.84 
 -10   1   7    3.40    0.58 
  -9   1   7    0.54    0.53 
  -9   1   7    0.45    0.55 
  -9   1   7    0.63    0.59 
  -9   1   7    0.09    0.43 
  -8   1   7    0.47    0.60 
  -8   1   7   -0.26    0.69 
  -8   1   7    0.07    0.46 
  -8   1   7    0.02    0.31 
  -8   1   7    0.09    0.41 
  -7   1   7    2.37    0.56 
  -7   1   7    2.63    0.55 
  -7   1   7    2.14    0.78 
  -7   1   7    1.40    0.80 
  -7   1   7    2.73    0.55 
  -7   1   7    1.99    0.43 
  -7   1   7    1.87    0.79 
  -6   1   7    9.24    1.26 
  -6   1   7   10.21    1.47 
  -6   1   7    8.16    0.95 
  -6   1   7    7.26    0.97 
  -5   1   7   11.29    1.85 
  -5   1   7   10.06    1.93 
  -5   1   7   10.46    1.50 
  -5   1   7   10.43    1.06 
  -4   1   7   13.11    1.55 
  -4   1   7    8.94    1.01 
  -4   1   7   12.61    2.14 
  -3   1   7   52.99    4.41 
  -3   1   7   60.84    4.83 
  -3   1   7   48.78    4.39 
  -3   1   7   52.75    4.35 
  -3   1   7   48.80    5.17 
   2  -1  -7   10.52    1.16 
  -2   1   7   12.21    1.05 
  -2   1   7   14.02    1.95 
  -2   1   7   11.49    2.16 
  -2   1   7   12.18    1.06 
  -2   1   7   11.70    1.07 
   1  -1  -7  215.19   20.07 
  -1   1   7  273.19   20.55 
  -1   1   7  234.43   20.02 
  -1   1   7  270.86   20.04 
  -1   1   7  249.21   20.02 
  -1   1   7  225.98   20.37 
   0  -1  -7    2.58    0.45 
   0   1   7    2.39    0.33 
   0   1   7    2.83    0.35 
   0   1   7    3.47    0.83 
   0   1   7    2.55    0.94 
   1   1   7  194.01   17.74 
   1   1   7  223.00   17.88 
  -2  -1  -7    4.27    0.70 
  -2  -1  -7    2.82    0.58 
   2   1   7    2.84    1.05 
   2   1   7    3.77    0.99 
   2   1   7    3.73    0.47 
  -3  -1  -7  164.93   13.51 
   3   1   7  156.30   13.85 
   3   1   7  164.91   13.39 
   3   1   7  164.37   13.76 
  -4  -1  -7   22.89    2.21 
   4   1   7   20.00    2.30 
   4   1   7   19.76    1.86 
  -5  -1  -7    0.98    0.73 
   5   1   7    0.99    0.38 
   5   1   7    0.76    0.67 
  -6  -1  -7    0.17    0.79 
   6   1   7   -0.42    0.60 
  -7  -1  -7   13.31    1.49 
  -7  -1  -7   10.71    1.36 
  -7  -1  -7    8.97    1.80 
  -7  -1  -7   12.45    1.29 
  -7  -1  -7   16.17    1.39 
  -7  -1  -7   12.82    1.48 
  -8  -1  -7    7.03    1.11 
  -8  -1  -7    6.72    0.97 
  -8  -1  -7    7.08    1.12 
  -9  -1  -7    9.64    1.12 
  -9  -1  -7   10.31    1.10 
  -9  -1  -7    8.30    1.14 
  -9  -1  -7   10.03    1.34 
  -9  -1  -7    8.10    1.17 
 -10  -1  -7   11.44    1.05 
 -10  -1  -7    8.32    1.07 
 -10  -1  -7   10.44    1.23 
 -10  -1  -7    8.02    0.99 
 -10   2   7    4.73    0.54 
 -10   2   7    3.75    0.62 
  -9   2   7   17.66    1.85 
  -9   2   7   22.90    1.98 
  -9   2   7   17.67    2.04 
  -9   2   7   22.40    2.04 
  -8   2   7   12.29    1.88 
  -8   2   7   16.78    1.85 
  -8   2   7   16.16    1.73 
  -8   2   7   18.00    1.68 
  -7   2   7   19.72    1.88 
  -7   2   7   18.29    2.17 
  -7   2   7   18.32    2.36 
  -7   2   7   21.72    1.91 
  -7   2   7   23.44    2.00 
  -7   2   7   19.40    1.97 
  -6   2   7   25.48    2.94 
  -6   2   7   23.38    2.60 
  -6   2   7   26.04    2.69 
  -6   2   7   27.04    2.29 
  -6   2   7   25.18    2.35 
  -5   2   7    3.70    1.22 
  -5   2   7    5.58    1.65 
  -5   2   7    3.72    0.59 
  -5   2   7    6.92    1.12 
  -4   2   7   16.73    2.61 
  -4   2   7   22.43    2.18 
  -4   2   7   17.66    1.67 
  -3   2   7    0.65    0.18 
  -3   2   7    0.13    0.79 
  -3   2   7    0.53    0.23 
  -3   2   7    0.49    0.12 
  -3   2   7   -0.10    1.38 
  -2   2   7   17.25    2.71 
  -2   2   7   19.44    1.58 
  -2   2   7   17.69    2.56 
  -2   2   7   16.44    1.61 
  -2   2   7   20.91    1.62 
  -1   2   7    3.08    0.39 
  -1   2   7    4.50    0.45 
  -1   2   7    2.82    0.98 
  -1   2   7    3.61    0.39 
  -1   2   7    3.20    1.15 
   0  -2  -7  214.62   18.63 
   0   2   7  231.57   18.96 
   0   2   7  235.15   19.20 
   0   2   7  227.52   18.58 
  -1  -2  -7    0.18    0.27 
   1   2   7    0.45    1.04 
   1   2   7   -0.45    1.11 
  -2  -2  -7  465.53   43.30 
  -2  -2  -7  534.97   43.33 
   2   2   7  549.37   43.28 
   2   2   7  540.56   43.92 
   2   2   7  557.26   43.79 
  -3  -2  -7   10.63    1.20 
   3   2   7    9.55    0.99 
   3   2   7   10.26    1.50 
   3   2   7    8.22    1.59 
  -4  -2  -7  261.40   21.65 
   4   2   7  252.13   22.13 
   4   2   7  268.44   21.54 
   4   2   7  267.00   21.98 
  -5  -2  -7   14.40    1.80 
   5   2   7   15.17    2.08 
   5   2   7   14.79    2.22 
  -6  -2  -7   47.22    4.49 
   6   2   7   49.38    4.82 
  -7  -2  -7    5.17    0.83 
  -7  -2  -7    2.75    0.58 
  -7  -2  -7    3.85    0.61 
  -7  -2  -7    3.32    0.61 
  -7  -2  -7    2.77    0.66 
  -7  -2  -7    5.70    1.28 
   7   2   7    5.20    1.34 
  -8  -2  -7    4.36    0.73 
  -8  -2  -7    4.50    0.84 
  -8  -2  -7    5.08    0.79 
  -8  -2  -7    5.99    0.95 
  -8  -2  -7    6.70    0.89 
  -9  -2  -7    0.18    0.47 
  -9  -2  -7    0.39    0.37 
  -9  -2  -7    0.11    0.39 
  -9  -2  -7    0.46    0.42 
  -9  -2  -7    0.24    0.47 
 -10  -2  -7    0.27    0.38 
 -10  -2  -7    0.82    0.39 
 -10  -2  -7    0.61    0.49 
 -10  -2  -7    0.68    0.41 
 -10  -2  -7    1.00    0.39 
  -9   3   7    6.98    1.11 
  -9   3   7    8.97    1.14 
  -9   3   7   10.04    0.96 
  -8   3   7   25.12    2.47 
  -8   3   7   24.04    2.40 
  -7   3   7   25.92    2.77 
  -7   3   7   28.20    2.59 
  -7   3   7   29.78    2.72 
  -7   3   7   26.61    3.27 
  -6   3   7   20.76    2.55 
  -6   3   7   26.00    2.24 
  -6   3   7   23.39    3.07 
  -6   3   7   27.72    2.63 
  -5   3   7   33.72    2.81 
  -5   3   7   30.96    3.35 
  -5   3   7   36.40    3.22 
  -5   3   7   27.81    3.04 
  -4   3   7   39.87    4.39 
  -4   3   7   39.55    3.33 
  -4   3   7   37.97    3.75 
  -3   3   7   21.93    1.97 
  -3   3   7   27.50    2.72 
  -3   3   7   18.54    3.36 
  -2   3   7   12.21    1.13 
  -2   3   7   10.79    2.18 
  -2   3   7   14.23    1.18 
  -2   3   7    9.05    2.01 
  -2   3   7   12.82    1.16 
  -2   3   7   13.81    1.10 
  -1   3   7   94.52    8.33 
  -1   3   7   86.37    7.84 
  -1   3   7   92.53    7.82 
  -1   3   7   95.17    7.82 
  -1   3   7  102.53    8.51 
  -1   3   7   99.57    7.80 
   0   3   7    1.27    1.20 
   0   3   7    1.57    0.29 
   0   3   7    1.54    0.30 
   0   3   7    1.41    0.22 
   0   3   7    1.74    0.82 
  -1  -3  -7    0.30    0.31 
   1   3   7    0.14    0.15 
   1   3   7    0.45    1.05 
   1   3   7    0.11    0.24 
   1   3   7   -0.46    1.24 
  -2  -3  -7   -0.08    0.31 
  -2  -3  -7    0.27    0.15 
   2   3   7    0.23    0.28 
   2   3   7    0.23    0.97 
   2   3   7    0.56    0.82 
  -3  -3  -7   91.49    7.32 
  -3  -3  -7   86.62    7.41 
   3   3   7   89.58    7.83 
   3   3   7   84.78    7.37 
   3   3   7   91.67    8.06 
  -4  -3  -7   17.07    1.66 
   4   3   7   15.70    2.07 
   4   3   7   13.64    2.17 
   4   3   7   14.36    1.47 
  -5  -3  -7   87.80    7.25 
   5   3   7   84.07    7.66 
   5   3   7   81.11    7.90 
  -6  -3  -7   21.06    1.80 
  -6  -3  -7   22.09    2.38 
   6   3   7   20.41    2.72 
  -7  -3  -7   49.38    4.32 
  -7  -3  -7   57.04    4.44 
  -7  -3  -7   56.59    4.33 
  -7  -3  -7   50.60    4.46 
  -7  -3  -7   50.30    4.30 
  -7  -3  -7   41.81    4.62 
   7   3   7   37.94    4.97 
  -8  -3  -7   22.67    2.28 
  -8  -3  -7   25.70    2.22 
  -8  -3  -7   23.01    2.17 
  -8  -3  -7   22.59    2.32 
  -8  -3  -7   21.57    2.15 
  -9  -3  -7   20.70    1.89 
  -9  -3  -7   20.85    1.87 
  -9  -3  -7   20.98    1.93 
  -9  -3  -7   17.84    1.98 
  -9  -3  -7   19.84    1.96 
  -9  -3  -7   17.04    1.80 
 -10  -3  -7   10.44    1.12 
 -10  -3  -7   12.38    1.22 
 -10  -3  -7   10.01    1.20 
 -10  -3  -7    9.51    1.14 
 -10  -3  -7   13.39    1.31 
 -10  -3  -7   12.92    1.33 
  -9   4   7   -0.47    0.43 
  -9   4   7   -0.07    0.25 
  -8   4   7   -0.29    0.28 
  -8   4   7   -0.49    0.51 
  -8   4   7   -0.43    0.52 
  -7   4   7    3.65    0.77 
  -7   4   7    1.64    0.46 
  -7   4   7    2.38    1.22 
  -7   4   7    2.74    0.68 
  -6   4   7   -0.49    0.55 
  -6   4   7   -0.20    0.61 
  -6   4   7    1.24    1.12 
  -6   4   7    0.59    0.35 
  -5   4   7   14.27    2.04 
  -5   4   7   12.29    1.68 
  -5   4   7   14.18    1.72 
  -5   4   7   15.40    1.37 
  -4   4   7   33.97    3.44 
  -4   4   7   37.55    3.08 
  -4   4   7   31.70    4.30 
  -4   4   7   38.50    3.43 
  -3   4   7   35.20    3.02 
  -3   4   7   36.44    3.04 
  -2   4   7  209.75   18.74 
  -2   4   7  230.92   18.12 
  -2   4   7  241.06   18.18 
  -2   4   7  233.07   18.17 
  -2   4   7  193.23   18.93 
  -2   4   7  216.33   18.18 
  -1   4   7   33.33    2.81 
  -1   4   7   33.62    2.85 
  -1   4   7   40.34    3.84 
  -1   4   7   33.27    2.85 
  -1   4   7   34.81    2.86 
  -1   4   7   29.37    3.41 
   0   4   7  334.06   27.17 
   0   4   7  316.16   27.55 
   0   4   7  310.74   27.97 
   0   4   7  355.85   27.17 
   0   4   7  339.71   27.13 
   1   4   7    1.41    1.19 
   1   4   7    5.09    0.45 
   1   4   7    1.86    1.41 
   1   4   7    4.78    0.55 
   2   4   7   73.85    7.27 
   2   4   7   78.32    7.56 
   2   4   7   85.45    6.64 
  -3  -4  -7   -0.26    0.36 
   3   4   7   -0.24    0.80 
   3   4   7    0.41    0.70 
   3   4   7   -0.12    0.24 
  -4  -4  -7    1.73    0.52 
   4   4   7    1.83    0.83 
   4   4   7    1.62    0.48 
   4   4   7    0.74    0.94 
  -5  -4  -7    1.45    0.62 
  -5  -4  -7    1.57    0.51 
   5   4   7    0.84    0.80 
  -6  -4  -7   25.29    2.74 
  -6  -4  -7   29.46    2.58 
  -6  -4  -7   26.92    2.43 
  -6  -4  -7   26.34    2.62 
  -6  -4  -7   28.67    2.34 
   6   4   7   23.66    3.18 
  -7  -4  -7    3.13    0.58 
  -7  -4  -7    3.34    0.98 
  -7  -4  -7    3.14    0.57 
  -7  -4  -7    2.73    0.50 
  -7  -4  -7    2.81    0.75 
  -7  -4  -7    3.27    0.67 
  -7  -4  -7    3.88    0.76 
  -7  -4  -7    3.28    0.59 
  -8  -4  -7   32.84    2.99 
  -8  -4  -7   31.47    2.95 
  -8  -4  -7   35.05    3.01 
  -8  -4  -7   35.15    2.99 
  -8  -4  -7   31.86    3.13 
  -8  -4  -7   33.84    3.09 
  -9  -4  -7    5.79    0.84 
  -9  -4  -7    6.65    0.93 
  -9  -4  -7    7.02    1.02 
  -9  -4  -7    4.61    0.73 
  -9  -4  -7    7.68    0.95 
  -9  -4  -7    6.50    0.95 
 -10  -4  -7   11.57    1.27 
 -10  -4  -7   11.08    1.15 
 -10  -4  -7   11.61    1.15 
 -10  -4  -7   10.61    1.21 
 -10  -4  -7   13.54    1.26 
 -10  -4  -7   10.84    1.29 
  -9   5   7    5.46    0.72 
  -8   5   7   10.65    1.18 
  -8   5   7   12.80    1.42 
  -7   5   7    6.03    1.64 
  -7   5   7    6.98    0.97 
  -7   5   7    5.52    0.80 
  -7   5   7    5.62    0.92 
  -6   5   7    1.18    0.39 
  -6   5   7    1.64    0.70 
  -6   5   7    1.63    0.66 
  -6   5   7    2.35    0.52 
  -6   5   7    2.40    1.25 
  -5   5   7   -0.47    0.52 
  -5   5   7    0.26    0.77 
  -5   5   7    0.29    0.34 
  -4   5   7    2.40    1.76 
  -4   5   7    4.11    0.55 
  -4   5   7    3.95    0.95 
  -4   5   7    2.88    0.76 
  -3   5   7   20.64    2.30 
  -3   5   7   23.95    2.39 
  -3   5   7   22.37    1.93 
  -3   5   7   13.22    3.48 
  -3   5   7   23.93    1.94 
  -2   5   7   19.54    1.69 
  -2   5   7   15.37    3.04 
  -2   5   7   21.03    1.76 
  -2   5   7   21.15    2.47 
  -2   5   7   21.21    1.78 
  -1   5   7  131.15   11.75 
  -1   5   7  131.43   10.98 
  -1   5   7  134.21   10.99 
  -1   5   7  132.57   10.99 
  -1   5   7  137.91   10.95 
   0   5   7   14.90    2.02 
   0   5   7   10.28    2.22 
   0   5   7   14.54    1.25 
   0   5   7   14.03    1.20 
   1   5   7  103.64    9.51 
   1   5   7  107.81   10.03 
   2   5   7    0.43    0.22 
   2   5   7   -0.49    0.92 
   2   5   7   -0.85    1.05 
  -3  -5  -7  121.41    9.96 
   3   5   7  117.74   10.91 
   3   5   7  119.72   10.59 
   3   5   7  119.97    9.88 
  -4  -5  -7    4.55    0.76 
   4   5   7    3.44    1.13 
   4   5   7    4.78    1.58 
  -5  -5  -7   21.46    2.19 
  -5  -5  -7   22.52    2.18 
   5   5   7   20.74    2.81 
  -6  -5  -7    4.92    0.78 
  -6  -5  -7    3.31    0.58 
  -6  -5  -7    5.87    0.59 
  -6  -5  -7    5.83    1.01 
  -6  -5  -7    3.93    0.77 
  -6  -5  -7    5.41    0.74 
   6   5   7    4.35    1.23 
  -7  -5  -7    7.85    1.06 
  -7  -5  -7    7.88    1.90 
  -7  -5  -7    7.83    0.98 
  -7  -5  -7    8.31    1.20 
  -7  -5  -7    8.53    0.93 
  -7  -5  -7    6.56    0.95 
  -7  -5  -7    6.88    0.96 
  -7  -5  -7    7.73    0.91 
  -7  -5  -7    7.04    0.99 
  -8  -5  -7    1.50    0.52 
  -8  -5  -7    1.17    0.44 
  -8  -5  -7    1.46    0.51 
  -8  -5  -7    1.09    0.56 
  -8  -5  -7    1.58    0.46 
  -8  -5  -7    1.01    0.40 
  -8  -5  -7    0.48    0.36 
  -9  -5  -7   -0.01    0.31 
  -9  -5  -7    0.02    0.34 
  -9  -5  -7    0.33    0.39 
  -9  -5  -7    0.06    0.33 
  -9  -5  -7   -0.06    0.36 
  -9  -5  -7    0.05    0.40 
 -10  -5  -7    0.11    0.26 
 -10  -5  -7    0.66    0.31 
 -10  -5  -7    0.32    0.50 
 -10  -5  -7   -0.17    0.34 
  10   5   7    0.30    0.63 
  -8   6   7    1.86    0.48 
  -7   6   7   14.39    1.58 
  -7   6   7   15.68    1.79 
  -7   6   7   18.05    2.79 
  -6   6   7    0.07    1.09 
  -6   6   7    1.45    0.49 
  -6   6   7    1.73    0.70 
  -6   6   7    0.28    0.72 
  -5   6   7   24.68    2.41 
  -5   6   7   24.61    2.19 
  -5   6   7   22.08    2.17 
  -5   6   7   23.30    2.49 
  -5   6   7   24.86    2.77 
  -4   6   7    9.90    1.31 
  -4   6   7   11.86    1.17 
  -4   6   7   11.14    1.75 
  -4   6   7   12.71    1.18 
  -3   6   7   15.05    1.37 
  -3   6   7   16.39    1.39 
  -3   6   7   14.06    1.87 
  -3   6   7   10.00    2.45 
  -2   6   7   13.94    1.91 
  -2   6   7   14.88    1.39 
  -2   6   7   15.45    1.37 
  -1   6   7    0.39    0.14 
  -1   6   7    0.22    0.20 
  -1   6   7    0.30    0.25 
  -1   6   7    0.27    0.96 
   0   6   7   10.96    0.94 
   0   6   7    8.13    2.00 
   0   6   7   10.78    1.00 
   1   6   7    1.85    1.06 
   1   6   7    2.98    0.40 
   1   6   7    4.05    0.39 
   1   6   7    0.99    1.56 
   2   6   7   78.01    5.85 
   2   6   7   57.15    7.03 
  -3  -6  -7    0.14    0.37 
   3   6   7    0.41    0.20 
   3   6   7   -0.41    0.90 
   3   6   7   -0.12    1.14 
  -4  -6  -7  223.83   17.00 
  -4  -6  -7  204.14   16.90 
   4   6   7  182.54   17.55 
  -5  -6  -7    3.78    0.52 
  -5  -6  -7    3.64    0.75 
  -5  -6  -7    4.54    0.85 
  -5  -6  -7    4.55    0.45 
   5   6   7    2.25    1.16 
  -6  -6  -7  118.51    9.48 
  -6  -6  -7  108.42    9.27 
  -6  -6  -7  123.70    9.36 
  -6  -6  -7  113.82    9.66 
  -6  -6  -7   97.14    9.29 
  -6  -6  -7  108.47    9.32 
  -6  -6  -7  127.83    9.63 
  -6  -6  -7  125.82    9.48 
  -6  -6  -7   99.73    9.48 
   6   6   7   97.12   10.22 
  -7  -6  -7   17.09    1.57 
  -7  -6  -7   15.24    1.57 
  -7  -6  -7   15.04    1.57 
  -7  -6  -7   15.61    1.65 
  -7  -6  -7   14.55    1.60 
  -7  -6  -7   11.33    1.81 
  -7  -6  -7   20.48    2.02 
  -7  -6  -7   20.12    1.51 
  -7  -6  -7   16.52    1.71 
  -8  -6  -7   53.74    4.55 
  -8  -6  -7   53.13    4.52 
  -8  -6  -7   53.84    4.50 
  -8  -6  -7   51.06    4.63 
  -8  -6  -7   54.09    4.56 
  -8  -6  -7   53.76    4.84 
  -8  -6  -7   49.36    4.62 
  -9  -6  -7    6.04    0.81 
  -9  -6  -7    5.70    0.81 
  -9  -6  -7    7.15    0.93 
  -9  -6  -7    6.00    0.88 
  -9  -6  -7    7.71    0.88 
  -9  -6  -7    5.89    0.88 
  -8   7   7    0.78    0.36 
  -7   7   7    1.71    1.22 
  -7   7   7    0.72    0.51 
  -6   7   7    4.67    0.88 
  -6   7   7    7.48    1.31 
  -6   7   7    9.73    1.80 
  -6   7   7    7.90    0.97 
  -5   7   7   30.48    2.64 
  -5   7   7   29.72    2.97 
  -5   7   7   27.19    2.62 
  -5   7   7   26.76    3.17 
  -5   7   7   30.18    2.77 
   4  -7  -7   42.98    4.37 
  -4   7   7   46.77    3.89 
  -4   7   7   49.21    4.80 
  -4   7   7   43.24    4.31 
  -4   7   7   46.72    4.20 
  -4   7   7   43.33    3.88 
  -4   7   7   44.00    3.87 
   3  -7  -7   97.57    8.20 
  -3   7   7   97.79    7.82 
  -3   7   7   97.57    7.80 
  -3   7   7   86.61    7.95 
  -3   7   7   88.42    8.18 
   2  -7  -7   62.41    5.52 
  -2   7   7   64.87    6.13 
  -2   7   7   66.37    5.49 
  -2   7   7   67.95    5.52 
  -2   7   7   65.19    5.94 
   1  -7  -7  193.54   15.75 
  -1   7   7  188.78   15.74 
  -1   7   7  185.11   16.11 
  -1   7   7  196.46   15.71 
   0   7   7   10.28    2.25 
   0   7   7   16.59    1.36 
   1   7   7   34.84    2.96 
   2   7   7   -0.10    1.45 
   2   7   7   -0.83    1.40 
   2   7   7    0.20    0.19 
  -3  -7  -7   37.62    3.39 
  -4  -7  -7    1.02    0.40 
  -4  -7  -7    0.98    0.22 
  -4  -7  -7    1.48    0.50 
   4   7   7    1.00    1.29 
  -5  -7  -7   42.55    3.39 
  -5  -7  -7   30.30    3.37 
  -5  -7  -7   43.54    3.63 
  -5  -7  -7   39.61    3.25 
  -5  -7  -7   31.58    3.19 
  -5  -7  -7   40.03    3.15 
  -5  -7  -7   37.98    3.44 
  -6  -7  -7    2.59    0.45 
  -6  -7  -7    3.46    0.47 
  -6  -7  -7    3.59    0.95 
  -6  -7  -7    3.96    0.74 
  -6  -7  -7    2.81    0.50 
  -6  -7  -7    4.18    0.78 
  -6  -7  -7    2.82    0.81 
  -7  -7  -7   47.32    4.61 
  -7  -7  -7   59.97    5.17 
  -7  -7  -7   57.04    4.81 
  -7  -7  -7   55.23    4.60 
  -7  -7  -7   55.44    4.68 
  -7  -7  -7   53.45    4.90 
  -7  -7  -7   55.07    4.64 
  -8  -7  -7    3.23    0.53 
  -8  -7  -7    3.30    0.71 
  -8  -7  -7    2.53    0.64 
  -8  -7  -7    2.20    0.55 
  -8  -7  -7    2.82    0.50 
  -8  -7  -7    3.86    0.83 
  -9  -7  -7   16.93    1.73 
  -9  -7  -7   18.11    1.82 
  -9  -7  -7   20.88    1.72 
  -9  -7  -7   21.81    1.75 
   9   7   7   14.50    1.94 
  -8   8   7    0.46    0.31 
  -7   8   7    2.59    1.41 
  -7   8   7    1.51    0.53 
  -6   8   7    0.22    0.42 
  -6   8   7    0.45    0.52 
  -6   8   7    0.23    1.13 
  -5   8   7    1.99    0.67 
  -5   8   7    2.46    1.08 
  -5   8   7    1.64    0.48 
   4  -8  -7    3.06    0.65 
  -4   8   7    2.74    1.06 
  -4   8   7    3.21    0.79 
  -4   8   7    3.39    0.59 
  -4   8   7    2.58    0.58 
  -4   8   7    2.88    0.63 
  -4   8   7    2.60    0.91 
   3  -8  -7   15.00    1.52 
  -3   8   7   12.91    2.11 
  -3   8   7   15.69    1.48 
  -3   8   7   14.87    1.51 
  -3   8   7   15.49    1.47 
  -3   8   7   14.28    2.06 
   2  -8  -7   73.61    6.67 
   2  -8  -7   78.12    6.43 
  -2   8   7   79.63    6.38 
  -2   8   7   78.62    6.43 
  -2   8   7   68.81    6.55 
  -2   8   7   77.57    6.90 
   1  -8  -7   45.18    4.37 
   1  -8  -7   46.79    4.17 
  -1   8   7   51.01    4.12 
  -1   8   7   47.70    4.17 
  -1   8   7   52.52    4.86 
   0  -8  -7  104.07    8.96 
   0   8   7  107.04    8.76 
  -1  -8  -7   12.47    1.49 
   1   8   7   13.07    1.21 
  -2  -8  -7   80.64    6.69 
   2   8   7   75.99    6.49 
  -3  -8  -7    2.07    0.56 
  -3  -8  -7    1.76    0.25 
  -4  -8  -7   29.02    2.57 
  -4  -8  -7   25.29    2.62 
  -4  -8  -7   26.62    2.29 
  -5  -8  -7    1.47    0.53 
  -5  -8  -7    0.53    0.50 
  -5  -8  -7    1.45    0.56 
  -5  -8  -7    0.53    0.28 
  -5  -8  -7    1.00    0.24 
  -5  -8  -7    0.98    0.48 
  -6  -8  -7    5.93    0.94 
  -6  -8  -7    5.18    0.76 
  -6  -8  -7    6.38    0.99 
  -6  -8  -7    7.16    0.75 
  -6  -8  -7    4.54    0.95 
  -7  -8  -7   -0.30    0.28 
  -7  -8  -7   -0.18    0.25 
  -7  -8  -7    0.35    0.43 
  -7  -8  -7    0.09    0.54 
  -7  -8  -7   -0.12    0.46 
   7   8   7    0.32    0.74 
  -8  -8  -7    0.16    0.45 
  -8  -8  -7   -0.59    0.28 
  -8  -8  -7   -0.41    0.25 
  -8  -8  -7   -0.46    0.37 
  -8  -8  -7    0.51    0.45 
   8   8   7   -0.03    0.67 
  -9  -8  -7    1.19    0.57 
   9   8   7    1.02    0.71 
  -7   9   7    1.52    0.48 
  -6   9   7   13.74    1.45 
  -6   9   7   12.61    1.52 
  -6   9   7   15.00    2.24 
  -5   9   7    5.65    0.91 
  -5   9   7    4.86    0.78 
  -5   9   7    4.03    1.37 
  -4   9   7   14.19    2.15 
  -4   9   7   11.96    1.51 
  -4   9   7   14.29    1.40 
  -4   9   7   12.45    1.31 
  -4   9   7   10.46    1.59 
   3  -9  -7    6.16    0.88 
   3  -9  -7    6.26    1.10 
  -3   9   7    6.00    0.88 
  -3   9   7    6.81    0.84 
  -3   9   7    7.40    1.09 
  -3   9   7    6.48    0.84 
  -3   9   7    5.30    0.84 
  -3   9   7    6.36    1.44 
  -3   9   7    4.98    1.17 
   2  -9  -7   -0.70    0.41 
   2  -9  -7   -0.83    0.56 
  -2   9   7   -0.45    0.71 
  -2   9   7   -0.37    0.43 
  -2   9   7    0.00    0.30 
  -2   9   7    0.08    0.45 
  -2   9   7    0.14    0.89 
  -2   9   7   -0.34    0.54 
  -2   9   7    0.02    0.27 
   1  -9  -7    2.23    0.70 
   1  -9  -7    2.70    0.79 
  -1   9   7    3.38    0.51 
  -1   9   7    3.03    0.89 
  -1   9   7    3.33    0.51 
  -1   9   7    2.77    0.71 
   0  -9  -7    4.57    0.93 
   0  -9  -7    3.63    0.76 
   0   9   7    5.77    0.54 
   0   9   7    6.27    0.69 
  -1  -9  -7   73.23    6.31 
   1   9   7   71.60    6.07 
   1   9   7   76.06    6.15 
  -2  -9  -7    8.76    1.29 
  -2  -9  -7   10.70    1.26 
   2   9   7   11.29    1.08 
   2   9   7    9.33    0.90 
  -3  -9  -7  107.35    9.95 
  -3  -9  -7  132.23   10.28 
  -3  -9  -7  125.56   10.18 
  -4  -9  -7    1.57    0.26 
  -4  -9  -7    0.56    0.50 
  -5  -9  -7   92.27    7.85 
  -5  -9  -7   85.34    7.76 
  -5  -9  -7   97.73    8.08 
  -5  -9  -7  103.80    8.05 
  -6  -9  -7    0.53    0.44 
  -6  -9  -7    0.63    0.49 
  -6  -9  -7    1.09    0.32 
  -6  -9  -7    0.89    0.53 
   6   9   7    0.59    0.78 
  -7  -9  -7   29.90    2.65 
  -7  -9  -7   27.93    2.87 
  -7  -9  -7   31.88    2.85 
  -7  -9  -7   37.11    2.91 
   7   9   7   27.69    3.03 
  -8  -9  -7    2.24    0.48 
  -8  -9  -7    2.92    0.57 
   8   9   7    2.78    0.75 
  -7  10   7    3.20    0.64 
  -6  10   7    1.97    0.46 
  -6  10   7    1.68    0.57 
  -6  10   7    1.57    0.66 
  -5  10   7   22.06    2.05 
  -5  10   7   20.64    2.04 
  -5  10   7   26.69    2.98 
  -5  10   7   19.56    2.17 
  -4  10   7   15.81    2.53 
  -4  10   7   14.74    1.63 
  -4  10   7   20.38    1.94 
  -4  10   7   15.55    1.74 
  -3  10   7   43.01    3.45 
  -3  10   7   36.38    3.48 
  -3  10   7   36.43    3.41 
  -3  10   7   36.05    3.62 
  -3  10   7   45.24    4.17 
   2 -10  -7   31.92    2.99 
  -2  10   7   34.96    3.08 
  -2  10   7   29.64    2.75 
  -2  10   7   29.86    3.49 
  -2  10   7   30.50    3.16 
  -2  10   7   30.92    2.76 
  -2  10   7   28.86    2.84 
   1 -10  -7   13.48    1.71 
   1 -10  -7   12.59    1.69 
  -1  10   7   15.80    1.88 
  -1  10   7   16.60    1.43 
  -1  10   7   13.66    1.39 
  -1  10   7   13.76    1.59 
   0 -10  -7   11.83    1.56 
   0 -10  -7   12.57    1.53 
   0  10   7   10.44    1.45 
   0  10   7   11.79    1.74 
   0  10   7   13.52    1.23 
   0  10   7   12.04    1.06 
  -1 -10  -7    0.07    0.38 
  -1 -10  -7    0.35    0.46 
  -1 -10  -7    0.31    0.52 
   1  10   7    0.49    0.28 
   1  10   7    0.45    0.19 
  -2 -10  -7    2.93    0.67 
  -2 -10  -7    3.65    0.64 
   2  10   7    4.28    0.47 
  -3 -10  -7   -0.33    0.38 
  -3 -10  -7   -0.01    0.36 
  -3 -10  -7    0.07    0.16 
   3  10   7    0.04    0.18 
  -4 -10  -7   17.83    1.82 
  -4 -10  -7   17.13    1.48 
  -4 -10  -7   15.06    1.71 
  -5 -10  -7   -0.03    0.38 
  -5 -10  -7    0.55    0.26 
  -5 -10  -7    0.19    0.44 
  -5 -10  -7    0.02    0.19 
  -6 -10  -7   25.69    2.46 
  -6 -10  -7   27.24    2.33 
  -6 -10  -7   25.32    2.52 
  -7 -10  -7    1.02    0.46 
  -7 -10  -7    1.37    0.43 
  -7 -10  -7    1.25    0.46 
   7  10   7    1.02    0.62 
  -6  11   7    0.74    0.41 
  -6  11   7    0.16    0.34 
  -5  11   7    2.88    0.54 
  -5  11   7    1.68    0.51 
  -5  11   7    3.32    0.71 
   4 -11  -7    9.27    1.31 
  -4  11   7    9.90    1.13 
  -4  11   7   11.11    1.46 
  -4  11   7   11.23    1.90 
  -4  11   7   10.58    1.30 
   3 -11  -7   19.20    2.07 
  -3  11   7   22.36    2.17 
  -3  11   7   18.40    1.86 
  -3  11   7   19.21    2.00 
  -3  11   7   17.54    2.68 
   2 -11  -7   25.79    2.53 
  -2  11   7   22.80    2.27 
  -2  11   7   27.09    2.48 
   1 -11  -7   35.26    3.27 
   1 -11  -7   36.51    3.19 
  -1  11   7   32.81    3.03 
  -1  11   7   33.43    3.19 
   0 -11  -7   14.61    1.70 
   0 -11  -7   14.95    1.76 
   0  11   7   17.77    1.55 
  -1 -11  -7   22.51    2.51 
  -1 -11  -7   28.59    2.53 
   1  11   7   26.43    2.19 
  -2 -11  -7    1.83    0.45 
  -2 -11  -7    1.02    0.51 
  -2 -11  -7    1.40    0.54 
   2  11   7    1.94    0.29 
  -3 -11  -7    9.29    1.28 
  -3 -11  -7   10.38    0.99 
  -3 -11  -7   11.31    1.21 
   3  11   7   11.16    1.01 
  -4 -11  -7   -0.44    0.36 
  -4 -11  -7   -0.31    0.18 
  -4 -11  -7   -0.15    0.32 
   4  11   7   -0.01    0.20 
  -5 -11  -7    1.68    0.37 
  -5 -11  -7    1.22    0.41 
  -5 -11  -7    0.96    0.44 
   5  11   7    1.21    0.25 
  -6 -11  -7    0.25    0.34 
  -6 -11  -7   -0.29    0.19 
  -6 -11  -7   -0.07    0.36 
  -7 -11  -7    4.35    0.64 
  -5  12   7    1.47    0.37 
  -5  12   7    1.37    0.74 
   4 -12  -7    1.33    0.47 
  -4  12   7    0.96    0.47 
  -4  12   7    1.61    0.58 
   3 -12  -7    0.20    0.50 
  -3  12   7   -0.09    0.50 
  -3  12   7    0.12    0.31 
  -3  12   7    0.17    0.57 
   2 -12  -7    1.31    0.59 
  -2  12   7    0.76    0.35 
  -2  12   7    0.58    0.59 
   1 -12  -7    7.70    1.06 
  -1  12   7    5.15    0.89 
   0 -12  -7   25.48    2.59 
   0 -12  -7   28.56    2.55 
  -1 -12  -7    8.52    1.10 
  -1 -12  -7    8.39    1.12 
  -2 -12  -7   33.13    3.01 
   2  12   7   34.47    2.83 
  -3 -12  -7    3.10    0.37 
  -3 -12  -7    1.98    0.52 
   3  12   7    3.05    0.35 
  -4 -12  -7   33.32    2.81 
  -4 -12  -7   28.38    2.61 
   4  12   7   31.94    2.62 
  -5 -12  -7    0.20    0.33 
   5  12   7    0.26    0.18 
  -6 -12  -7   10.43    1.17 
  -3  13   7    1.78    0.46 
   2 -13  -7    2.63    0.55 
   1 -13  -7   -0.41    0.41 
   0 -13  -7   -0.50    0.38 
  -1 -13  -7    4.16    0.65 
  -2 -13  -7    0.71    0.18 
  -2 -13  -7    0.44    0.40 
  -2 -13  -7    0.31    0.31 
  -3 -13  -7    9.58    0.96 
  -3 -13  -7   11.86    1.12 
  -4 -13  -7    1.20    0.33 
   2  12  -8    3.11    0.55 
   1  12  -8    0.32    0.23 
   0  12  -8    2.52    0.44 
   4  11  -8   -0.59    0.28 
   4  11  -8   -0.32    0.22 
   3  11  -8    8.37    0.90 
   3  11  -8    6.69    0.85 
  -3 -11   8    6.81    0.64 
   2  11  -8   -0.25    0.34 
  -2 -11   8   -0.04    0.11 
   1  11  -8    3.87    0.62 
   0  11  -8   -0.04    0.30 
  -1  11  -8    0.06    0.27 
  -2  11  -8    0.10    0.34 
  -2  11  -8    0.46    0.27 
  -3  11  -8    4.02    0.53 
   6  10  -8   10.47    1.00 
   5  10  -8   -0.33    0.39 
   5  10  -8   -0.34    0.32 
   5  10  -8    0.18    0.17 
  -5 -10   8    0.20    0.23 
   4  10  -8   33.26    3.01 
   4  10  -8   31.87    2.88 
   4  10  -8   30.37    3.11 
  -4 -10   8   36.52    2.84 
  -4 -10   8   37.26    2.96 
   3  10  -8    0.14    0.39 
   3  10  -8    0.34    0.20 
   3  10  -8   -0.16    0.51 
  -3 -10   8    0.64    0.30 
  -3 -10   8    0.29    0.15 
   2  10  -8   38.23    3.12 
   2  10  -8   35.67    3.28 
   2  10  -8   38.79    3.45 
   1  10  -8    1.28    0.54 
   0  10  -8   11.12    1.25 
  -1  10  -8    2.00    0.49 
  -1  10  -8    2.03    0.58 
  -2  10  -8    0.68    0.37 
  -2  10  -8    1.11    0.52 
  -3  10  -8    0.03    0.42 
  -3  10  -8   -0.14    0.30 
  -3  10  -8    0.07    0.48 
  -4  10  -8   -0.05    0.43 
  -4  10  -8    0.20    0.40 
  -5  10  -8    1.20    0.38 
  -5  10  -8    0.73    0.34 
   7   9  -8    4.58    0.59 
   6   9  -8   -0.04    0.45 
   6   9  -8   -0.63    0.40 
  -6  -9   8    0.33    0.26 
   5   9  -8    3.96    0.80 
   5   9  -8    4.19    0.86 
   5   9  -8    4.32    0.55 
   4   9  -8   -0.02    0.53 
   4   9  -8    0.02    0.61 
   4   9  -8   -0.42    0.27 
  -4  -9   8    0.26    0.33 
  -4  -9   8    0.35    0.14 
   3   9  -8   13.84    1.34 
   3   9  -8   11.92    1.53 
   3   9  -8   11.86    1.74 
  -3  -9   8   15.18    1.26 
  -3  -9   8   15.51    1.42 
   2   9  -8    0.46    0.23 
   2   9  -8    0.82    0.70 
   2   9  -8   -0.15    0.46 
   1   9  -8   15.99    1.73 
   1   9  -8   18.15    1.51 
   1   9  -8   18.78    1.92 
   0   9  -8    3.29    0.71 
   0   9  -8    2.98    0.70 
   0   9  -8    3.35    0.76 
  -1   9  -8   21.81    1.92 
  -1   9  -8   16.26    1.95 
  -2   9  -8    7.13    0.93 
  -2   9  -8    8.07    1.19 
  -2   9  -8    5.57    0.91 
  -3   9  -8   10.79    1.98 
  -3   9  -8   14.53    1.39 
  -3   9  -8   12.17    1.49 
  -3   9  -8   14.37    1.60 
  -4   9  -8    5.74    0.90 
  -4   9  -8   11.46    1.83 
  -4   9  -8    6.86    1.14 
  -4   9  -8    8.09    0.90 
  -5   9  -8    3.28    0.59 
  -6   9  -8    0.64    0.33 
  -7  -8   8    4.72    0.57 
   6   8  -8    9.53    1.57 
   6   8  -8   12.89    1.62 
  -6  -8   8   16.65    1.38 
   5   8  -8    1.01    0.73 
   5   8  -8   -0.07    0.74 
  -5  -8   8    0.67    0.13 
  -5  -8   8    0.98    0.37 
   4   8  -8   14.27    1.88 
   4   8  -8   10.48    1.64 
  -4  -8   8   14.54    1.21 
  -4  -8   8   13.92    1.41 
   3   8  -8   -0.89    0.78 
   3   8  -8   -0.21    0.29 
   3   8  -8   -0.36    0.64 
  -3  -8   8   -0.17    0.17 
  -3  -8   8    0.41    0.35 
   2   8  -8    1.74    0.41 
   2   8  -8    3.64    0.77 
   2   8  -8    2.22    0.90 
  -2  -8   8    3.19    0.74 
  -2  -8   8    0.60    0.85 
   1   8  -8   -0.11    0.63 
   1   8  -8    0.76    0.53 
   1   8  -8    0.19    0.21 
  -1  -8   8    0.33    0.28 
  -1  -8   8   -0.29    0.78 
   0   8  -8    0.67    0.57 
   0   8  -8   -0.16    0.41 
   0   8  -8    0.33    0.51 
   0   8  -8    0.31    0.11 
   0  -8   8    0.10    0.74 
   0  -8   8   -0.05    0.27 
  -1   8  -8    1.95    0.57 
  -1   8  -8    1.65    0.65 
  -1   8  -8    1.38    0.56 
   1  -8   8    1.98    0.39 
   1  -8   8    3.00    1.00 
  -2   8  -8   18.89    1.90 
  -2   8  -8   15.11    2.54 
  -2   8  -8   16.71    1.83 
  -2   8  -8   18.58    1.79 
  -3   8  -8   12.94    1.52 
  -3   8  -8   10.44    1.43 
  -3   8  -8   18.30    2.38 
  -3   8  -8   11.23    1.32 
  -4   8  -8   31.57    3.15 
  -4   8  -8   32.71    3.71 
  -4   8  -8   39.73    3.28 
  -4   8  -8   36.56    3.15 
  -5   8  -8   17.96    1.94 
  -5   8  -8   26.21    2.58 
  -5   8  -8   19.09    2.00 
  -5   8  -8   19.62    1.88 
  -6   8  -8    9.76    1.01 
  -6   8  -8    6.83    1.00 
  -7   8  -8    6.56    0.67 
   8   7  -8    1.21    0.55 
  -8  -7   8    2.18    0.47 
  -7  -7   8   25.11    2.22 
   6   7  -8    2.07    0.95 
  -6  -7   8    1.79    0.57 
   5   7  -8   60.94    5.47 
  -5  -7   8   60.44    5.01 
  -5  -7   8   61.44    5.21 
   4   7  -8   -0.42    0.84 
   4   7  -8    0.05    0.73 
  -4  -7   8    0.21    0.36 
  -4  -7   8    0.55    0.17 
  -4  -7   8   -0.37    0.65 
   3   7  -8   65.80    5.63 
  -3  -7   8   48.81    5.44 
  -3  -7   8   67.17    5.20 
  -3  -7   8   65.78    5.28 
  -3  -7   8   60.77    5.12 
   2   7  -8   -0.06    0.27 
   2   7  -8   -0.55    0.81 
  -2  -7   8   -0.76    0.69 
  -2  -7   8    0.25    0.28 
   1   7  -8   35.74    3.16 
   1   7  -8   35.24    3.59 
  -1  -7   8   40.41    3.23 
  -1  -7   8   37.58    3.65 
   0   7  -8    2.92    0.36 
   0   7  -8    3.90    1.17 
   0  -7   8    4.16    0.52 
   0  -7   8    3.40    1.05 
  -1   7  -8    5.72    0.89 
   1  -7   8    6.09    0.69 
   1  -7   8    4.07    1.20 
  -2   7  -8    0.29    0.38 
  -2   7  -8   -0.11    0.38 
  -2   7  -8    0.28    0.49 
  -2   7  -8   -0.32    0.48 
  -2   7  -8    0.58    0.38 
   2  -7   8   -0.66    0.81 
  -3   7  -8    7.51    1.17 
  -3   7  -8    6.87    0.94 
  -3   7  -8    7.89    0.96 
   3  -7   8    6.62    1.32 
  -4   7  -8    8.52    1.18 
  -4   7  -8    6.73    0.97 
  -5   7  -8   15.14    1.49 
  -5   7  -8   13.40    1.58 
  -6   7  -8    9.42    1.07
[truncated: 376,086 more chars]
